# Supplementary material for: cis-Bis[4-amino-N-(pyrimidin-2-yl)benzene­sulfonamido-κ2 N,N′]bis­(dimethyl sulfoxide-κO)cadmium
Source: Acta Crystallogr Sect E Struct Rep Online. 2011 Mar 26;67(Pt 4):m505–6. doi: 10.1107/S1600536811010816 (PMC3099781; doi:10.1107/S1600536811010816)
Supplement: Supplementary file 1 [file e-67-0m505-sup1.cif]

##############################################################################
###                                                                        ###
###        Electronic paper (Acta Crystallographica Section E)             ###
###                                                                        ###
##############################################################################
#                                                                            #
# This CIF contains the data in a paper accepted for publication in Acta     #
# Crystallographica Section E. It conforms to the requirements of Notes      #
# for Authors for Section E, and has been peer reviewed under the auspices   #
# of the IUCr Commission on Journals.                                        #
#                                                                            #
# Full details of the Crystallographic Information File format               #
# are given in the paper "The Crystallographic Information File (CIF):       #
# a New Standard Archive File for Crystallography" by S. R. Hall, F. H.      #
# Allen and I. D. Brown [Acta Cryst. (1991), A47, 655-685].                  #
#                                                                            #
# The current version of the core CIF dictionary is obtainable from          #
# ftp://ftp.iucr.org/pub/cif_core.dic. The current version number is 2.4.    #
#                                                                            #
# Software is freely available for graphical display of the structure(s) in  #
# this CIF.  For information consult the CIF home page http://www.iucr.org/  #
# cif/home.html                                                              #
#                                                                            #
# This file may be used for bona fide research purposes within the           #
# scientific community so long as proper attribution is given to the journal # 
# article from which it was obtained.                                        #
#                                                                            #
##############################################################################
                                             
data_I
_audit_creation_method     SHELXL97
_chemical_name_systematic
;
<i>cis</i>-Bis[4-amino-<i>N</i>-(pyrimidin-2-yl)benzenesulfonamido-
\k^2^<i>N</i>,<i>N</i>']bis(dimethyl sulfoxide-\k<i>O</i>)cadmium
;
_chemical_name_common     ?
_chemical_formula_moiety     'C24 H30 Cd N8 O6 S4'
_chemical_formula_sum     'C24 H30 Cd N8 O6 S4'
_chemical_formula_iupac     '[Cd (C10 H9 N4 O2 S)2 (C2 H6 O S)2]'
_chemical_formula_weight     767.20
_chemical_melting_point     ?
_symmetry_cell_setting     orthorhombic
_symmetry_space_group_name_H-M     'P b c n'
_symmetry_space_group_name_Hall     '-P 2n 2ab'
loop_
    _symmetry_equiv_pos_as_xyz
    'x, y, z'
    '-x+1/2, -y+1/2, z+1/2'
    '-x, y, -z+1/2'
    'x+1/2, -y+1/2, -z'
    '-x, -y, -z'
    'x-1/2, y-1/2, -z-1/2'
    'x, -y, z-1/2'
    '-x-1/2, y-1/2, z'
_cell_length_a     16.9168(5)
_cell_length_b     15.2448(3)
_cell_length_c     11.8402(3)
_cell_angle_alpha     90.00
_cell_angle_beta     90.00
_cell_angle_gamma     90.00
_cell_volume     3053.51(13)
_cell_formula_units_Z     4
_cell_measurement_reflns_used     3503
_cell_measurement_theta_min     2.91
_cell_measurement_theta_max     27.48
_cell_measurement_temperature     150(2)
_exptl_crystal_description     Block
_exptl_crystal_colour     White
_exptl_crystal_size_max     0.22
_exptl_crystal_size_mid     0.20
_exptl_crystal_size_min     0.18
_exptl_crystal_density_diffrn     1.669
_exptl_crystal_density_meas     ?
_exptl_crystal_density_method     'not measured'
_exptl_crystal_F_000     1560
_exptl_absorpt_coefficient_mu     1.042
_exptl_absorpt_correction_type     multi-scan
_exptl_absorpt_process_details     '(Blessing, 1995)'
_exptl_absorpt_correction_T_min     0.8032
_exptl_absorpt_correction_T_max     0.8346
_exptl_special_details
;
;
_diffrn_ambient_temperature     150(2)
_diffrn_radiation_type     MoK\a
_diffrn_radiation_wavelength     0.71073
_diffrn_radiation_source     'fine-focus sealed tube'
_diffrn_radiation_monochromator     graphite
_diffrn_measurement_device_type     'Nonius KappaCCD'
_diffrn_measurement_method     '\w scans'
_diffrn_detector_area_resol_mean     ?
_diffrn_reflns_number     21431
_diffrn_reflns_av_R_equivalents     0.0877
_diffrn_reflns_av_sigmaI/netI     0.0732
_diffrn_reflns_theta_min     3.18
_diffrn_reflns_theta_max     27.48
_diffrn_reflns_theta_full     27.48
_diffrn_measured_fraction_theta_max     0.998
_diffrn_measured_fraction_theta_full     0.998
_diffrn_reflns_limit_h_min     -21
_diffrn_reflns_limit_h_max     18
_diffrn_reflns_limit_k_min     -19
_diffrn_reflns_limit_k_max     19
_diffrn_reflns_limit_l_min     -15
_diffrn_reflns_limit_l_max     15
_diffrn_standards_number     ?
_diffrn_standards_interval_count     ?
_diffrn_standards_interval_time     ?
_diffrn_standards_decay_%     0
_refine_special_details
;
Refinement of <i>F</i>^2^ against ALL reflections. The weighted <i>R</i>-factor
<i>wR</i> and goodness of fit <i>S</i> are based on <i>F</i>^2^, conventional
<i>R</i>-factors <i>R</i> are based on <i>F</i>, with <i>F</i> set to zero for
negative <i>F</i>^2^. The threshold expression of <i>F</i>^2^ >
\s(<i>F</i>^2^) is used only for calculating <i>R</i>-factors(gt) <i>etc</i>.
and is not relevant to the choice of reflections for refinement.
<i>R</i>-factors based on <i>F</i>^2^ are statistically about twice as large
as those based on <i>F</i>, and <i>R</i>- factors based on ALL data will be
even larger.
;
_reflns_number_total     3503
_reflns_number_gt     2545
_reflns_threshold_expression     >2sigma(I)
_refine_ls_structure_factor_coef     Fsqd
_refine_ls_matrix_type     full
_refine_ls_R_factor_all     0.0697
_refine_ls_R_factor_gt     0.0446
_refine_ls_wR_factor_gt     0.0962
_refine_ls_wR_factor_ref     0.1022
_refine_ls_goodness_of_fit_ref     1.094
_refine_ls_restrained_S_all     1.116
_refine_ls_number_reflns     3503
_refine_ls_number_parameters     235
_refine_ls_number_restraints     30
_refine_ls_hydrogen_treatment     mixed
_refine_ls_weighting_scheme     calc
_refine_ls_weighting_details
         'calc w=1/[\s^2^(Fo^2^)+(0.0172P)^2^+6.2081P] where P=(Fo^2^+2Fc^2^)/3'
_atom_sites_solution_hydrogens     geom
_atom_sites_solution_primary     direct
_atom_sites_solution_secondary     difmap
_refine_ls_shift/su_max     0.001
_refine_ls_shift/su_mean     0.000
_refine_diff_density_max     0.739
_refine_diff_density_min     -0.776
_refine_ls_extinction_method     none
_refine_ls_extinction_coef     ?
loop_
    _atom_type_symbol
    _atom_type_description
    _atom_type_scat_dispersion_real
    _atom_type_scat_dispersion_imag
    _atom_type_scat_source
    'C' 'C' 0.0033 0.0016
                         'International Tables Vol C Tables 4.2.6.8 and 6.1.1.4'
    'H' 'H' 0.0000 0.0000
                         'International Tables Vol C Tables 4.2.6.8 and 6.1.1.4'
    'N' 'N' 0.0061 0.0033
                         'International Tables Vol C Tables 4.2.6.8 and 6.1.1.4'
    'O' 'O' 0.0106 0.0060
                         'International Tables Vol C Tables 4.2.6.8 and 6.1.1.4'
    'S' 'S' 0.1246 0.1234
                         'International Tables Vol C Tables 4.2.6.8 and 6.1.1.4'
    'Cd' 'Cd' -0.8075 1.2024
                         'International Tables Vol C Tables 4.2.6.8 and 6.1.1.4'
_computing_data_collection
                    'DENZO (Otwinowski & Minor, 1997) and COLLECT (Hooft, 1998)'
_computing_cell_refinement
                    'DENZO (Otwinowski & Minor, 1997) and COLLECT (Hooft, 1998)'
_computing_data_reduction
                    'DENZO (Otwinowski & Minor, 1997) and COLLECT (Hooft, 1998)'
_computing_structure_solution     'SHELXS97 (Sheldrick, 2008)'
_computing_structure_refinement     'SHELXL97 (Sheldrick, 2008)'
_computing_molecular_graphics     'ORTEP3 for Windows (Farrugia, 1997)'
_computing_publication_material     'WinGX (Farrugia, 1999)'
loop_
    _atom_site_type_symbol
    _atom_site_label
    _atom_site_fract_x
    _atom_site_fract_y
    _atom_site_fract_z
    _atom_site_U_iso_or_equiv
    _atom_site_adp_type
    _atom_site_calc_flag
    _atom_site_refinement_flags
    _atom_site_occupancy
    _atom_site_disorder_assembly
    _atom_site_disorder_group
    Cd Cd1 0.0000 0.12725(2) 0.2500 0.02037(13) Uani d S 1 . .
    S S11 -0.15957(6) 0.26178(6) 0.36236(8) 0.0199(2) Uani d . 1 . .
    O O11 -0.20168(16) 0.21509(17) 0.2743(2) 0.0270(7) Uani d . 1 . .
    O O12 -0.19685(16) 0.26244(17) 0.4719(2) 0.0257(6) Uani d . 1 . .
    N N11 -0.07346(19) 0.21814(19) 0.3648(3) 0.0198(7) Uani d . 1 . .
    N N12 0.05166(19) 0.1969(2) 0.4215(3) 0.0199(7) Uani d . 1 . .
    N N13 -0.0247(2) 0.3085(2) 0.5150(3) 0.0249(8) Uani d . 1 . .
    N N14 -0.1601(2) 0.6222(2) 0.1768(3) 0.0303(8) Uani d D 1 . .
    H H14A -0.129(2) 0.630(3) 0.111(3) 0.049(15) Uiso d D 1 . .
    H H14B -0.204(2) 0.655(3) 0.204(4) 0.050(15) Uiso d D 1 . .
    C C11 -0.0156(2) 0.2441(2) 0.4378(3) 0.0192(8) Uani d . 1 . .
    C C12 0.1152(2) 0.2199(3) 0.4811(3) 0.0262(9) Uani d . 1 . .
    H H12 0.1637 0.1901 0.4685 0.031 Uiso calc R 1 . .
    C C13 0.1122(3) 0.2854(3) 0.5601(4) 0.0328(11) Uani d . 1 . .
    H H13 0.1575 0.3016 0.6026 0.039 Uiso calc R 1 . .
    C C14 0.0402(3) 0.3271(3) 0.5751(4) 0.0329(11) Uani d . 1 . .
    H H14 0.0367 0.3714 0.6313 0.039 Uiso calc R 1 . .
    C C15 -0.1503(2) 0.3716(2) 0.3178(3) 0.0206(8) Uani d . 1 . .
    C C16 -0.1968(3) 0.4361(3) 0.3654(3) 0.0280(10) Uani d . 1 . .
    H H16 -0.2269 0.4232 0.4312 0.034 Uiso calc R 1 . .
    C C17 -0.2005(3) 0.5188(3) 0.3195(4) 0.0288(10) Uani d . 1 . .
    H H17 -0.2336 0.5619 0.3530 0.035 Uiso calc R 1 . .
    C C18 -0.1556(2) 0.5402(2) 0.2229(3) 0.0231(9) Uani d . 1 . .
    C C19 -0.1065(3) 0.4757(3) 0.1783(4) 0.0312(10) Uani d . 1 . .
    H H19 -0.0739 0.4889 0.1152 0.037 Uiso calc R 1 . .
    C C20 -0.1045(3) 0.3927(3) 0.2248(4) 0.0332(11) Uani d . 1 . .
    H H20 -0.0711 0.3493 0.1924 0.040 Uiso calc R 1 . .
    O O1 -0.08770(19) 0.01537(18) 0.2349(2) 0.0364(8) Uani d D 1 . .
    S S1 -0.08063(10) -0.05478(10) 0.14466(12) 0.0277(5) Uani d PD 0.715(4) A 1
    S S1' -0.1400(3) -0.0149(3) 0.1457(3) 0.0378(15) Uani d PD 0.285(4) A 2
    C C1 -0.1509(6) -0.0296(6) 0.0397(7) 0.068(2) Uani d PDU 0.715(4) A 1
    H H1A -0.2036 -0.0265 0.0739 0.101 Uiso calc PR 0.715(4) A 1
    H H1B -0.1504 -0.0753 -0.0185 0.101 Uiso calc PR 0.715(4) A 1
    H H1C -0.1379 0.0271 0.0053 0.101 Uiso calc PR 0.715(4) A 1
    C C2 -0.1237(6) -0.1479(5) 0.2028(7) 0.051(2) Uani d PDU 0.715(4) A 1
    H H2A -0.0896 -0.1710 0.2628 0.076 Uiso calc PR 0.715(4) A 1
    H H2B -0.1304 -0.1925 0.1440 0.076 Uiso calc PR 0.715(4) A 1
    H H2C -0.1754 -0.1327 0.2346 0.076 Uiso calc PR 0.715(4) A 1
    C C1' -0.0900(11) -0.0263(12) 0.0231(14) 0.042(4) Uani d PDU 0.285(4) A 2
    H H1'1 -0.0843 0.0311 -0.0132 0.064 Uiso calc PR 0.285(4) A 2
    H H1'2 -0.1192 -0.0659 -0.0271 0.064 Uiso calc PR 0.285(4) A 2
    H H1'3 -0.0375 -0.0508 0.0384 0.064 Uiso calc PR 0.285(4) A 2
    C C2' -0.1696(10) -0.1245(11) 0.1724(15) 0.040(4) Uani d PDU 0.285(4) A 2
    H H2'1 -0.1269 -0.1646 0.1512 0.060 Uiso calc PR 0.285(4) A 2
    H H2'2 -0.2169 -0.1380 0.1278 0.060 Uiso calc PR 0.285(4) A 2
    H H2'3 -0.1816 -0.1315 0.2529 0.060 Uiso calc PR 0.285(4) A 2
loop_
    _atom_site_aniso_label
    _atom_site_aniso_U_11
    _atom_site_aniso_U_22
    _atom_site_aniso_U_33
    _atom_site_aniso_U_12
    _atom_site_aniso_U_13
    _atom_site_aniso_U_23
    Cd1 0.0263(2) 0.0129(2) 0.0219(2) 0.000 -0.00159(18) 0.000
    S11 0.0156(5) 0.0151(5) 0.0291(5) -0.0010(4) -0.0004(4) 0.0004(4)
    O11 0.0217(15) 0.0207(15) 0.0386(17) -0.0055(12) -0.0096(13) -0.0029(12)
    O12 0.0208(15) 0.0236(15) 0.0328(15) 0.0002(12) 0.0050(12) 0.0048(12)
    N11 0.0178(17) 0.0148(16) 0.0269(17) 0.0027(13) -0.0023(15) -0.0019(13)
    N12 0.0162(17) 0.0201(17) 0.0234(16) 0.0028(14) 0.0008(14) 0.0010(13)
    N13 0.0215(19) 0.0261(18) 0.0270(18) -0.0002(15) 0.0013(15) -0.0092(14)
    N14 0.039(2) 0.0210(18) 0.0309(19) 0.0042(18) 0.0156(18) 0.0058(15)
    C11 0.017(2) 0.0179(19) 0.0223(19) -0.0025(16) 0.0031(16) 0.0003(15)
    C12 0.018(2) 0.033(2) 0.028(2) 0.0020(18) -0.0021(18) 0.0006(18)
    C13 0.023(2) 0.042(3) 0.033(2) -0.004(2) -0.0073(19) -0.010(2)
    C14 0.028(3) 0.038(3) 0.033(2) -0.002(2) -0.005(2) -0.017(2)
    C15 0.018(2) 0.0148(19) 0.029(2) 0.0010(17) -0.0021(17) 0.0018(15)
    C16 0.032(3) 0.022(2) 0.030(2) 0.0020(19) 0.0095(19) 0.0010(17)
    C17 0.030(2) 0.019(2) 0.038(2) 0.0068(19) 0.012(2) -0.0014(17)
    C18 0.024(2) 0.0173(19) 0.028(2) -0.0019(17) -0.0015(18) -0.0007(15)
    C19 0.036(3) 0.020(2) 0.038(2) -0.0013(19) 0.020(2) 0.0011(18)
    C20 0.037(3) 0.016(2) 0.047(3) 0.0023(19) 0.019(2) -0.0017(18)
    O1 0.048(2) 0.0229(15) 0.0381(17) -0.0132(15) -0.0010(15) -0.0059(13)
    S1 0.0303(11) 0.0219(8) 0.0310(8) -0.0015(7) -0.0025(7) -0.0043(6)
    S1' 0.040(3) 0.038(3) 0.036(2) -0.001(2) 0.0012(19) -0.0055(18)
    C1 0.074(4) 0.066(4) 0.063(4) 0.014(4) -0.024(4) -0.011(3)
    C2 0.071(4) 0.031(3) 0.050(4) -0.012(3) 0.008(3) -0.003(3)
    C1' 0.051(6) 0.039(6) 0.037(6) -0.004(5) 0.005(5) -0.002(4)
    C2' 0.041(6) 0.036(6) 0.043(6) -0.008(5) 0.005(5) -0.006(4)
_geom_special_details
;
All e.s.d.'s (except the e.s.d. in the dihedral angle between two l.s. planes)
are estimated using the full covariance matrix. The cell e.s.d.'s are taken
into account individually in the estimation of e.s.d.'s in distances, angles
and torsion angles; correlations between e.s.d.'s in cell parameters are only
used when they are defined by crystal symmetry. An approximate (isotropic)
treatment of cell e.s.d.'s is used for estimating e.s.d.'s involving l.s.
planes.
;
loop_
    _geom_bond_atom_site_label_1
    _geom_bond_atom_site_label_2
    _geom_bond_site_symmetry_2
    _geom_bond_distance
    _geom_bond_publ_flag
    Cd1 O1 . 2.268(3) y
    Cd1 O1 3 2.268(3) ?
    Cd1 N11 3 2.305(3) ?
    Cd1 N11 . 2.305(3) y
    Cd1 N12 . 2.452(3) y
    Cd1 N12 3 2.452(3) ?
    S11 O12 . 1.442(3) ?
    S11 O11 . 1.449(3) ?
    S11 N11 . 1.602(3) ?
    S11 C15 . 1.762(4) ?
    N11 C11 . 1.364(5) ?
    N12 C12 . 1.333(5) ?
    N12 C11 . 1.361(5) ?
    N13 C14 . 1.339(5) ?
    N13 C11 . 1.351(5) ?
    N14 C18 . 1.366(5) y
    N14 H14A . 0.94(3) ?
    N14 H14B . 0.95(3) ?
    C12 C13 . 1.369(6) ?
    C12 H12 . 0.9500 ?
    C13 C14 . 1.385(6) ?
    C13 H13 . 0.9500 ?
    C14 H14 . 0.9500 ?
    C15 C16 . 1.381(5) ?
    C15 C20 . 1.385(6) ?
    C16 C17 . 1.373(6) ?
    C16 H16 . 0.9500 ?
    C17 C18 . 1.412(6) ?
    C17 H17 . 0.9500 ?
    C18 C19 . 1.391(6) ?
    C19 C20 . 1.380(6) ?
    C19 H19 . 0.9500 ?
    C20 H20 . 0.9500 ?
    O1 S1' . 1.452(5) ?
    O1 S1 . 1.516(3) ?
    S1 C2 . 1.738(7) ?
    S1 C1 . 1.763(8) ?
    S1' C1' . 1.689(16) ?
    S1' C2' . 1.774(18) ?
    C1 H1A . 0.9800 ?
    C1 H1B . 0.9800 ?
    C1 H1C . 0.9800 ?
    C2 H2A . 0.9800 ?
    C2 H2B . 0.9800 ?
    C2 H2C . 0.9800 ?
    C1' H1'1 . 0.9800 ?
    C1' H1'2 . 0.9800 ?
    C1' H1'3 . 0.9800 ?
    C2' H2'1 . 0.9800 ?
    C2' H2'2 . 0.9800 ?
    C2' H2'3 . 0.9800 ?
loop_
    _geom_angle_atom_site_label_1
    _geom_angle_atom_site_label_2
    _geom_angle_atom_site_label_3
    _geom_angle_site_symmetry_1
    _geom_angle_site_symmetry_3
    _geom_angle
    _geom_angle_publ_flag
    O1 Cd1 O1 . 3 82.45(16) ?
    O1 Cd1 N11 . 3 139.32(10) ?
    O1 Cd1 N11 3 3 98.40(11) ?
    O1 Cd1 N11 . . 98.40(11) ?
    O1 Cd1 N11 3 . 139.32(10) ?
    N11 Cd1 N11 3 . 106.09(15) ?
    O1 Cd1 N12 . . 128.62(10) ?
    O1 Cd1 N12 3 . 91.54(11) ?
    N11 Cd1 N12 3 . 92.06(11) ?
    N11 Cd1 N12 . . 56.20(11) ?
    O1 Cd1 N12 . 3 91.54(11) ?
    O1 Cd1 N12 3 3 128.62(10) ?
    N11 Cd1 N12 3 3 56.20(11) ?
    N11 Cd1 N12 . 3 92.06(11) ?
    N12 Cd1 N12 . 3 128.72(14) ?
    O12 S11 O11 . . 115.81(17) ?
    O12 S11 N11 . . 112.60(17) ?
    O11 S11 N11 . . 104.83(17) ?
    O12 S11 C15 . . 107.54(17) ?
    O11 S11 C15 . . 107.16(17) ?
    N11 S11 C15 . . 108.61(17) ?
    C11 N11 S11 . . 122.9(3) ?
    C11 N11 Cd1 . . 99.3(2) ?
    S11 N11 Cd1 . . 136.84(18) ?
    C12 N12 C11 . . 117.4(3) ?
    C12 N12 Cd1 . . 147.1(3) ?
    C11 N12 Cd1 . . 92.8(2) ?
    C14 N13 C11 . . 114.8(3) ?
    C18 N14 H14A . . 114(3) ?
    C18 N14 H14B . . 114(3) ?
    H14A N14 H14B . . 130(4) ?
    N13 C11 N12 . . 125.1(3) ?
    N13 C11 N11 . . 123.9(3) ?
    N12 C11 N11 . . 110.9(3) ?
    N12 C12 C13 . . 121.6(4) ?
    N12 C12 H12 . . 119.2 ?
    C13 C12 H12 . . 119.2 ?
    C12 C13 C14 . . 117.1(4) ?
    C12 C13 H13 . . 121.5 ?
    C14 C13 H13 . . 121.5 ?
    N13 C14 C13 . . 123.8(4) ?
    N13 C14 H14 . . 118.1 ?
    C13 C14 H14 . . 118.1 ?
    C16 C15 C20 . . 118.6(4) ?
    C16 C15 S11 . . 120.3(3) ?
    C20 C15 S11 . . 120.6(3) ?
    C17 C16 C15 . . 121.2(4) ?
    C17 C16 H16 . . 119.4 ?
    C15 C16 H16 . . 119.4 ?
    C16 C17 C18 . . 120.5(4) ?
    C16 C17 H17 . . 119.7 ?
    C18 C17 H17 . . 119.7 ?
    N14 C18 C19 . . 121.9(4) ?
    N14 C18 C17 . . 120.3(4) ?
    C19 C18 C17 . . 117.8(4) ?
    C20 C19 C18 . . 120.7(4) ?
    C20 C19 H19 . . 119.6 ?
    C18 C19 H19 . . 119.6 ?
    C19 C20 C15 . . 121.1(4) ?
    C19 C20 H20 . . 119.4 ?
    C15 C20 H20 . . 119.4 ?
    S1' O1 S1 . . 46.5(2) ?
    S1' O1 Cd1 . . 134.0(2) ?
    S1 O1 Cd1 . . 122.32(18) ?
    O1 S1 C2 . . 105.3(3) ?
    O1 S1 C1 . . 106.8(3) ?
    C2 S1 C1 . . 100.1(5) ?
    O1 S1' C1' . . 110.7(7) ?
    O1 S1' C2' . . 110.0(6) ?
    C1' S1' C2' . . 101.4(9) ?
    S1' C1' H1'1 . . 109.5 ?
    S1' C1' H1'2 . . 109.5 ?
    H1'1 C1' H1'2 . . 109.5 ?
    S1' C1' H1'3 . . 109.5 ?
    H1'1 C1' H1'3 . . 109.5 ?
    H1'2 C1' H1'3 . . 109.5 ?
    S1' C2' H2'1 . . 109.5 ?
    S1' C2' H2'2 . . 109.5 ?
    H2'1 C2' H2'2 . . 109.5 ?
    S1' C2' H2'3 . . 109.5 ?
    H2'1 C2' H2'3 . . 109.5 ?
    H2'2 C2' H2'3 . . 109.5 ?
loop_
    _geom_torsion_atom_site_label_1
    _geom_torsion_atom_site_label_2
    _geom_torsion_atom_site_label_3
    _geom_torsion_atom_site_label_4
    _geom_torsion_site_symmetry_1
    _geom_torsion_site_symmetry_2
    _geom_torsion_site_symmetry_3
    _geom_torsion_site_symmetry_4
    _geom_torsion
    _geom_torsion_publ_flag
    O12 S11 N11 C11 . . . . -52.9(3) ?
    O11 S11 N11 C11 . . . . -179.7(3) ?
    C15 S11 N11 C11 . . . . 66.1(3) ?
    O12 S11 N11 Cd1 . . . . 140.9(2) ?
    O11 S11 N11 Cd1 . . . . 14.2(3) ?
    C15 S11 N11 Cd1 . . . . -100.1(3) ?
    O1 Cd1 N11 C11 . . . . 137.0(2) ?
    O1 Cd1 N11 C11 3 . . . 48.8(3) ?
    N11 Cd1 N11 C11 3 . . . -75.9(2) ?
    N12 Cd1 N11 C11 . . . . 5.6(2) ?
    N12 Cd1 N11 C11 3 . . . -131.2(2) ?
    O1 Cd1 N11 S11 . . . . -54.8(3) ?
    O1 Cd1 N11 S11 3 . . . -142.9(2) ?
    N11 Cd1 N11 S11 3 . . . 92.4(3) ?
    N12 Cd1 N11 S11 . . . . 173.9(3) ?
    N12 Cd1 N11 S11 3 . . . 37.1(3) ?
    O1 Cd1 N12 C12 . . . . 125.0(5) ?
    O1 Cd1 N12 C12 3 . . . 43.4(5) ?
    N11 Cd1 N12 C12 3 . . . -55.0(5) ?
    N11 Cd1 N12 C12 . . . . -163.1(5) ?
    N12 Cd1 N12 C12 3 . . . -101.8(5) ?
    O1 Cd1 N12 C11 . . . . -77.5(2) ?
    O1 Cd1 N12 C11 3 . . . -159.1(2) ?
    N11 Cd1 N12 C11 3 . . . 102.5(2) ?
    N11 Cd1 N12 C11 . . . . -5.6(2) ?
    N12 Cd1 N12 C11 3 . . . 55.66(19) ?
    C14 N13 C11 N12 . . . . 2.6(6) ?
    C14 N13 C11 N11 . . . . -176.9(4) ?
    C12 N12 C11 N13 . . . . -4.7(6) ?
    Cd1 N12 C11 N13 . . . . -171.2(3) ?
    C12 N12 C11 N11 . . . . 174.9(3) ?
    Cd1 N12 C11 N11 . . . . 8.4(3) ?
    S11 N11 C11 N13 . . . . 0.0(5) ?
    Cd1 N11 C11 N13 . . . . 170.5(3) ?
    S11 N11 C11 N12 . . . . -179.5(3) ?
    Cd1 N11 C11 N12 . . . . -9.1(3) ?
    C11 N12 C12 C13 . . . . 3.3(6) ?
    Cd1 N12 C12 C13 . . . . 157.7(4) ?
    N12 C12 C13 C14 . . . . -0.2(7) ?
    C11 N13 C14 C13 . . . . 0.9(6) ?
    C12 C13 C14 N13 . . . . -2.1(7) ?
    O12 S11 C15 C16 . . . . -20.1(4) ?
    O11 S11 C15 C16 . . . . 105.1(3) ?
    N11 S11 C15 C16 . . . . -142.2(3) ?
    O12 S11 C15 C20 . . . . 168.7(3) ?
    O11 S11 C15 C20 . . . . -66.1(4) ?
    N11 S11 C15 C20 . . . . 46.6(4) ?
    C20 C15 C16 C17 . . . . 2.6(6) ?
    S11 C15 C16 C17 . . . . -168.8(3) ?
    C15 C16 C17 C18 . . . . -1.0(7) ?
    C16 C17 C18 N14 . . . . 179.3(4) ?
    C16 C17 C18 C19 . . . . -1.6(6) ?
    N14 C18 C19 C20 . . . . -178.4(4) ?
    C17 C18 C19 C20 . . . . 2.5(6) ?
    C18 C19 C20 C15 . . . . -0.9(7) ?
    C16 C15 C20 C19 . . . . -1.7(7) ?
    S11 C15 C20 C19 . . . . 169.7(4) ?
    O1 Cd1 O1 S1' 3 . . . -115.6(4) ?
    N11 Cd1 O1 S1' 3 . . . -21.5(4) ?
    N11 Cd1 O1 S1' . . . . 105.5(4) ?
    N12 Cd1 O1 S1' . . . . 158.5(3) ?
    N12 Cd1 O1 S1' 3 . . . 13.1(4) ?
    O1 Cd1 O1 S1 3 . . . -57.01(18) ?
    N11 Cd1 O1 S1 3 . . . 37.1(3) ?
    N11 Cd1 O1 S1 . . . . 164.1(2) ?
    N12 Cd1 O1 S1 . . . . -142.92(18) ?
    N12 Cd1 O1 S1 3 . . . 71.8(2) ?
    S1' O1 S1 C2 . . . . -86.3(4) ?
    Cd1 O1 S1 C2 . . . . 151.5(4) ?
    S1' O1 S1 C1 . . . . 19.5(4) ?
    Cd1 O1 S1 C1 . . . . -102.7(4) ?
    S1 O1 S1' C1' . . . . -45.6(7) ?
    Cd1 O1 S1' C1' . . . . 50.6(8) ?
    S1 O1 S1' C2' . . . . 65.6(7) ?
    Cd1 O1 S1' C2' . . . . 161.8(6) ?
loop_
    _geom_hbond_atom_site_label_D
    _geom_hbond_atom_site_label_H
    _geom_hbond_atom_site_label_A
    _geom_hbond_site_symmetry_A
    _geom_hbond_distance_DH
    _geom_hbond_distance_HA
    _geom_hbond_distance_DA
    _geom_hbond_angle_DHA
    N14 H14A N13 7_565 0.94(3) 2.30(3) 3.168(5) 152(4)
    N14 H14B O11 8_565 0.95(3) 2.02(3) 2.967(5) 173(4)
data_global
_journal_date_recd_electronic     2011-02-14
_journal_date_accepted     2011-03-23
_journal_name_full     'Acta Crystallographica, Section E'
_journal_year     2011
_journal_volume     67
_journal_issue      4
_journal_page_first     m505
_journal_page_last     m506
_journal_paper_category     QM
_journal_coeditor_code     TK2721
_publ_contact_author_name     'Dr. G. M. Golzar Hossain'
_publ_contact_author_address
;
 Department of Chemistry
 University of Dhaka
 Dhaka-1000
 Bangladesh
;
_publ_contact_author_email     acsbd@yahoo.com
_publ_contact_author_fax     '+880-2-8615583'
_publ_contact_author_phone     '+880-1733-149898'
_publ_section_title
;\
<i>cis</i>-Bis[4-amino-<i>N</i>-(pyrimidin-2-yl)benzenesulfonamido-\
\k^2^<i>N</i>,<i>N</i>']bis(dimethyl sulfoxide-\k<i>O</i>)cadmium
;
loop_
    _publ_author_name
    _publ_author_address
    'Hossain, G. M. Golzar'
;
Department of Chemistry
University of Dhaka
Dhaka 1000
Bangladesh
;
_publ_section_synopsis     .
