# Supplementary material for: cis-Bis[4-amino-N-(pyrimidin-2-yl)benzene­sulfonamido-κ2 N,N′]bis­(dimethyl sulfoxide-κO)cadmium
Source: Acta Crystallogr Sect E Struct Rep Online. 2011 Mar 26;67(Pt 4):m505–6. doi: 10.1107/S1600536811010816 (PMC3099781; doi:10.1107/S1600536811010816)
Supplement: Supplementary file 2 [file e-67-0m505-Isup2.hkl]

# 
# h,k,l, Fc-squared, Fo-squared, sigma(Fo-squared) and status flag 
# 
data_I
_shelx_title ' [Cd(sdz)2(dmso)2] Pbcn' 
_shelx_refln_list_code          4 
_shelx_F_calc_maximum      268.54 
_exptl_crystal_F_000      1560.00 
_reflns_d_resolution_high  0.7701 
 
loop_ 
 _symmetry_equiv_pos_as_xyz 
 'x, y, z' 
 '-x+1/2, -y+1/2, z+1/2' 
 '-x, y, -z+1/2' 
 'x+1/2, -y+1/2, -z' 
 '-x, -y, -z' 
 'x-1/2, y-1/2, -z-1/2' 
 'x, -y, z-1/2' 
 '-x-1/2, y-1/2, z' 
 
_cell_length_a    16.9168 
_cell_length_b    15.2448 
_cell_length_c    11.8402 
_cell_angle_alpha  90.000 
_cell_angle_beta   90.000 
_cell_angle_gamma  90.000 
 
_shelx_F_squared_multiplier     1.000 
 
loop_ 
 _refln_index_h 
 _refln_index_k 
 _refln_index_l 
 _refln_F_squared_calc 
 _refln_F_squared_meas 
 _refln_F_squared_sigma 
 _refln_observed_status 
   4   0   0    21789.78    19535.39   1046.88 o 
   6   0   0    54314.25    52495.09   2753.51 o 
   8   0   0      880.22      693.03     91.60 o 
  10   0   0    15636.16    15821.24    881.79 o 
  12   0   0    16846.70    17948.03   1121.67 o 
  14   0   0    10523.49    11587.78    924.92 o 
  16   0   0       14.43      -37.14    186.47 o 
  18   0   0     1720.55     1766.38    387.75 o 
  20   0   0     6230.09     8092.07   1075.56 o 
   3   1   0    44178.16    41342.40   1859.16 o 
   5   1   0     2072.09     2057.01    107.90 o 
   7   1   0      974.34      648.25     63.41 o 
   9   1   0     5624.29     5333.57    242.41 o 
  11   1   0     8669.61     8334.26    370.27 o 
  13   1   0    11985.28    12292.77    569.79 o 
  15   1   0     6071.24     6580.88    415.63 o 
  17   1   0     1266.12     1094.10    148.57 o 
  19   1   0      135.77       66.05    179.09 o 
  21   1   0      597.97      540.91    227.17 o 
   2   2   0     2120.69     1929.15     95.85 o 
   4   2   0    10170.76     9549.68    400.29 o 
   6   2   0    23851.65    22614.51    896.07 o 
   8   2   0      432.89      524.68     84.76 o 
  10   2   0     1262.71     1432.85    105.88 o 
  12   2   0     1078.26      758.22     88.69 o 
  14   2   0      735.48      689.10     99.54 o 
  16   2   0        6.15        4.12     60.95 o 
  18   2   0     2359.78     2290.44    496.39 o 
  20   2   0       74.23      163.87    183.38 o 
   1   3   0      121.92      159.34     25.20 o 
   3   3   0    10979.81     9560.77    524.99 o 
   5   3   0    26857.53    24711.21    956.22 o 
   7   3   0      735.01      644.64     69.56 o 
   9   3   0    13344.06    12519.60    470.54 o 
  11   3   0     4468.17     4515.76    240.07 o 
  13   3   0       50.84      149.37     61.88 o 
  15   3   0     8257.46     7549.27    502.78 o 
  17   3   0     6290.75     5937.94    483.04 o 
  19   3   0     2687.65     2953.77    326.36 o 
  21   3   0      862.62      795.47    271.88 o 
   0   4   0    28193.95    28046.34   1789.75 o 
   2   4   0    33277.32    32079.01   1140.03 o 
   4   4   0    42609.29    36992.50   2372.51 o 
   6   4   0    14969.77    15179.49    555.89 o 
   8   4   0    29740.55    29142.48   1038.21 o 
  10   4   0     2982.92     2418.80    155.91 o 
  12   4   0     3813.06     3787.13    223.79 o 
  14   4   0     1968.58     2331.36    181.36 o 
  16   4   0     5913.14     5334.54    436.91 o 
  18   4   0     2699.63     2165.54    376.36 o 
  20   4   0      694.67     1031.73    292.75 o 
   1   5   0      385.73      362.66     42.85 o 
   3   5   0    23655.83    23401.38    912.36 o 
   5   5   0    26696.84    11255.18   6557.10 o 
   7   5   0    16258.60    16668.64    710.94 o 
   9   5   0     5467.12     5606.57    241.99 o 
  11   5   0     4451.14     4094.66    227.58 o 
  13   5   0     1015.83     1253.91    125.02 o 
  15   5   0       47.94       44.65     92.91 o 
  17   5   0     1088.68      939.70    149.04 o 
  19   5   0      740.01      582.06    200.52 o 
  21   5   0       37.61     -315.53   1036.44 o 
   2   6   0     9917.17    11104.55    365.57 o 
   4   6   0      400.46      303.67     44.84 o 
   6   6   0     3172.99     3053.14    132.41 o 
   8   6   0     1754.54     1718.36    104.32 o 
  10   6   0       67.30      199.96     69.40 o 
  12   6   0     2588.40     2358.39    158.38 o 
  14   6   0       98.82       88.50     86.70 o 
  16   6   0      334.77      357.81    127.44 o 
  18   6   0      190.18      188.87    153.24 o 
  20   6   0        0.02      146.19    204.62 o 
   1   7   0     3843.65     3739.21    172.37 o 
   3   7   0     3318.36     3621.02    131.48 o 
   5   7   0    14894.37    14198.37    598.18 o 
   7   7   0    27986.75    29122.79   1035.32 o 
   9   7   0     6805.22     6646.93    308.89 o 
  11   7   0     3891.17     3962.83    213.49 o 
  13   7   0     2379.87     2766.87    191.64 o 
  15   7   0      188.80      161.92     88.08 o 
  17   7   0     1641.53     1432.81    213.90 o 
  19   7   0     1495.82     1136.47    309.94 o 
   0   8   0    44934.38    45908.32   2207.66 o 
   2   8   0     1343.80     1647.54    114.82 o 
   4   8   0      591.94      444.66     65.58 o 
   6   8   0    47494.89    47565.75   1801.16 o 
   8   8   0    18464.38    19872.33    767.04 o 
  10   8   0     3929.50     3601.20    212.33 o 
  12   8   0    12646.89    12106.85    592.65 o 
  14   8   0     5887.25     6017.04    481.06 o 
  16   8   0      412.70      153.65    138.72 o 
  18   8   0     5067.00     5437.65    614.71 o 
  20   8   0     3680.50     3986.71    741.97 o 
   1   9   0     2951.01     3176.04    169.79 o 
   3   9   0    17758.12    18620.82    671.43 o 
   5   9   0    10646.53    10895.72    487.29 o 
   7   9   0      856.67      860.88     90.73 o 
   9   9   0     5611.76     5819.39    298.01 o 
  11   9   0      326.41      199.53     78.36 o 
  13   9   0        1.90       47.53     79.10 o 
  15   9   0     4797.16     5453.98    548.82 o 
  17   9   0     1276.71     1394.62    274.07 o 
  19   9   0       23.66      227.41    303.93 o 
   2  10   0      520.56      672.63     81.15 o 
   4  10   0      140.91      180.89     51.70 o 
   6  10   0     4642.38     4461.89    243.28 o 
   8  10   0        6.46       -0.45     28.11 o 
  10  10   0      109.46       75.52     75.48 o 
  12  10   0     5104.90     5521.60    409.98 o 
  14  10   0     1243.88     1032.52    192.74 o 
  16  10   0      435.11      270.68    177.65 o 
  18  10   0        0.22     -211.93    830.96 o 
   1  11   0     9398.97    10561.21    556.88 o 
   3  11   0    29388.13    29799.94   1070.77 o 
   5  11   0     1824.60     1905.02    148.04 o 
   7  11   0        6.95      -11.24     47.61 o 
   9  11   0    15034.31    14157.12    927.26 o 
  11  11   0     5525.33     6017.15    509.31 o 
  13  11   0      409.75      435.77    217.73 o 
  15  11   0     4370.11     4409.82    477.40 o 
  17  11   0     1366.04      663.74    340.47 o 
   0  12   0    20729.47    20904.44   1135.29 o 
   2  12   0     9715.46    10191.38    488.41 o 
   4  12   0     2347.97     2259.42    159.83 o 
   6  12   0     2389.15     2419.03    171.98 o 
   8  12   0     4364.30     4136.22    557.13 o 
  10  12   0     5604.59     5580.70    448.00 o 
  12  12   0     3773.10     4016.99    448.61 o 
  14  12   0     3482.48     3440.95    431.60 o 
   1  13   0     1248.29     1078.77    112.84 o 
   3  13   0      470.81      452.09     88.89 o 
   5  13   0     5800.13     5632.38    404.84 o 
   7  13   0      649.75      660.47    167.65 o 
   9  13   0        6.85      122.81    110.24 o 
  11  13   0     1419.10     1585.27    254.30 o 
  13  13   0     1385.16     1329.62    244.08 o 
  15  13   0      482.53      783.67    334.88 o 
   0  14   0        0.27       64.05     94.14 o 
   2  14   0       51.49      109.72     74.67 o 
   4  14   0      334.45      466.04    117.30 o 
   6  14   0     1177.06      986.15    270.39 o 
   8  14   0        1.39        0.44     89.48 o 
  10  14   0     1555.60     1610.29    263.79 o 
  12  14   0      237.08      218.78    153.92 o 
  14  14   0      839.41      547.67    309.51 o 
   1  15   0    10667.23    11255.13    933.40 o 
   3  15   0      421.04      378.88     70.86 o 
   5  15   0     2629.01     2636.29    300.14 o 
   7  15   0     2396.21     2450.45    473.73 o 
   9  15   0      125.53      184.40    136.32 o 
  11  15   0     2665.67     2410.89    456.10 o 
  13  15   0     2908.55     3179.40    520.59 o 
   0  16   0     9905.97    11184.63   1331.77 o 
   2  16   0     5915.42     5674.01    492.10 o 
   4  16   0     6112.47     5884.99    517.06 o 
   6  16   0     9747.11    10499.82    832.35 o 
   8  16   0     1681.08     2105.16    276.34 o 
  10  16   0      403.23      817.20    324.13 o 
  12  16   0     5317.38     6097.85    917.36 o 
   1  17   0      232.12      228.75    114.59 o 
   3  17   0     8284.21     8900.39    689.50 o 
   5  17   0       35.70       37.91    110.17 o 
   7  17   0       10.45      178.85    168.98 o 
   9  17   0     4151.61     4402.41    751.86 o 
  11  17   0     1477.89     1166.70    372.71 o 
   0  18   0       56.94      200.61    135.65 o 
   2  18   0      191.96      159.59    127.94 o 
   4  18   0      733.71      670.61    166.99 o 
   6  18   0     3033.53     2825.55    446.08 o 
   8  18   0     1021.14      794.85    437.62 o 
   1  19   0       39.22      -41.61    215.18 o 
   3  19   0     9177.61     8615.66    960.53 o 
   5  19   0     1242.92     1252.97    288.32 o 
   2   1   1     9039.08     8477.85    374.49 o 
   3   1   1     2066.42     1876.40     57.01 o 
   4   1   1    20763.35    20114.67    543.17 o 
   5   1   1    28033.24    26483.47    673.26 o 
   6   1   1     5222.59     5807.07    169.92 o 
   7   1   1     4738.21     4004.36    120.17 o 
   8   1   1     3399.79     3466.84    113.84 o 
   9   1   1     2652.58     2724.96    104.17 o 
  10   1   1     2260.21     2508.98    100.85 o 
  11   1   1     6967.84     7262.67    246.36 o 
  12   1   1        0.26       18.22     37.73 o 
  13   1   1     6912.47     6342.08    260.39 o 
  14   1   1     4966.18     5227.26    241.85 o 
  15   1   1     2603.09     2592.07    143.25 o 
  16   1   1     4216.83     4003.55    195.15 o 
  17   1   1      572.64      609.71     99.85 o 
  18   1   1        9.20       31.82     79.52 o 
  19   1   1     4679.81     4709.39    359.92 o 
  20   1   1      181.00      366.22    121.17 o 
  21   1   1      357.11      460.08    156.00 o 
   0   2   1    16271.59    15003.84   2228.22 o 
   1   2   1      287.07      342.66     21.87 o 
   2   2   1    28388.19    26505.93    654.02 o 
   3   2   1     3087.80     3002.64     85.81 o 
   4   2   1    61406.13    55535.13   1480.89 o 
   5   2   1     1130.21     1154.89     48.52 o 
   6   2   1    33356.57    31619.62    842.16 o 
   7   2   1     2949.00     2942.05     94.43 o 
   8   2   1     8940.55     8352.11    227.98 o 
   9   2   1      863.70      924.30     53.22 o 
  10   2   1     7016.35     7118.89    213.76 o 
  11   2   1       11.08       12.43     28.67 o 
  12   2   1     4985.51     4959.16    203.95 o 
  13   2   1        0.40        9.84     30.98 o 
  14   2   1     4785.33     4964.63    218.22 o 
  15   2   1        4.53       19.39     41.37 o 
  16   2   1     4345.47     4582.44    240.20 o 
  17   2   1       76.67       76.50     72.41 o 
  18   2   1     3378.85     3405.98    254.38 o 
  19   2   1        0.26       57.46    109.44 o 
  20   2   1     1817.67     1806.47    223.16 o 
  21   2   1      256.56      280.65    151.83 o 
   1   3   1      147.72      240.13     15.41 o 
   2   3   1     1401.37     1469.59     44.11 o 
   3   3   1    48547.05    44786.79   1140.58 o 
   4   3   1     4009.68     3813.84    105.02 o 
   5   3   1      635.95      441.90     28.68 o 
   6   3   1     5562.64     5510.87    161.22 o 
   7   3   1     7738.49     7699.41    219.53 o 
   8   3   1     2241.70     2125.79     85.18 o 
   9   3   1    28995.74    29832.10    785.73 o 
  10   3   1       52.14       69.66     34.85 o 
  11   3   1     3021.65     2990.99    128.84 o 
  12   3   1      234.21      207.26     41.28 o 
  13   3   1      305.08      316.94     58.13 o 
  14   3   1     1005.01      931.76     78.00 o 
  15   3   1     1970.90     2106.63    129.29 o 
  16   3   1      388.02      343.01     79.15 o 
  17   3   1     3620.50     3735.73    242.07 o 
  18   3   1       52.92       88.48     80.11 o 
  19   3   1      330.26      328.71    135.19 o 
  20   3   1      358.29      277.98    121.44 o 
  21   3   1     2687.87     2389.26    287.09 o 
   0   4   1    20515.40    22339.52    831.26 o 
   1   4   1     2826.46     3033.38     87.53 o 
   2   4   1     4010.73     4034.01    102.23 o 
   3   4   1     4412.05     4680.41    112.19 o 
   4   4   1      557.48      593.92     30.43 o 
   5   4   1      122.47      188.86     22.22 o 
   6   4   1     5315.63     5630.63    156.73 o 
   7   4   1      397.22      491.19     35.66 o 
   8   4   1     2242.09     2288.62     81.98 o 
   9   4   1       79.05      139.51     34.63 o 
  10   4   1     2910.35     3093.31    122.47 o 
  11   4   1      182.74      202.20     44.23 o 
  12   4   1      185.97      236.20     49.28 o 
  13   4   1      160.82      164.21     46.13 o 
  14   4   1      169.12      148.27     54.31 o 
  15   4   1      288.67      216.51     62.84 o 
  16   4   1      423.56      384.35     81.20 o 
  17   4   1        0.00       24.57     70.08 o 
  18   4   1      402.83      506.91    115.80 o 
  19   4   1        3.05       25.68    102.70 o 
  20   4   1        7.61       69.70    129.24 o 
  21   4   1        5.04      -59.46    141.03 o 
   1   5   1     3394.58     3227.20     93.50 o 
   2   5   1    11230.93    11250.33    263.24 o 
   3   5   1    31415.23    30772.71    743.71 o 
   4   5   1      730.53      745.24     31.01 o 
   5   5   1     2185.76     2315.59     73.58 o 
   6   5   1     6562.76     7407.92    191.36 o 
   7   5   1     4855.60     5138.16    162.80 o 
   8   5   1      829.92      823.00     47.18 o 
   9   5   1     8146.97     8087.37    236.10 o 
  10   5   1     2885.83     2693.34    113.30 o 
  11   5   1     3782.01     3737.34    131.81 o 
  12   5   1      177.13      109.73     35.25 o 
  13   5   1     5228.72     5063.37    204.58 o 
  14   5   1     1057.74     1019.06     76.96 o 
  15   5   1     5187.03     5419.81    250.29 o 
  16   5   1     1140.82      910.32     97.83 o 
  17   5   1     1054.45     1289.56    114.53 o 
  18   5   1      177.07      102.67     59.97 o 
  19   5   1       17.58      -80.53    139.47 o 
  20   5   1        4.47       35.83    114.80 o 
  21   5   1     1756.62     1433.53    243.95 o 
   0   6   1     4610.04     3425.48    143.46 o 
   1   6   1      265.81      295.12     27.30 o 
   2   6   1    22568.59    22614.86    512.64 o 
   3   6   1     1832.55     1943.51     64.88 o 
   4   6   1    15965.03    16719.95    421.60 o 
   5   6   1      103.64      129.01     22.52 o 
   6   6   1    17643.16    17592.86    459.55 o 
   7   6   1     3255.39     3226.10    107.14 o 
   8   6   1    13771.51    13678.22    397.89 o 
   9   6   1     1003.66     1068.71     62.81 o 
  10   6   1     5432.01     5771.38    186.56 o 
  11   6   1      749.20      726.38     59.15 o 
  12   6   1    14609.60    14121.77    484.17 o 
  13   6   1        0.58        1.38     32.27 o 
  14   6   1     4445.04     4646.48    220.25 o 
  15   6   1      700.58      561.10     77.82 o 
  16   6   1     2087.89     2123.91    151.36 o 
  17   6   1      294.92      271.65     99.86 o 
  18   6   1     2303.17     2477.78    260.96 o 
  19   6   1       12.24      -11.34     58.99 o 
  20   6   1      417.91      233.12    152.29 o 
   1   7   1    25648.71    25602.61    698.37 o 
   2   7   1     3001.79     3302.89    105.63 o 
   3   7   1      127.21      123.80     18.21 o 
   4   7   1     3039.58     3130.19     90.91 o 
   5   7   1     9407.57     9379.35    270.10 o 
   6   7   1     1702.61     1879.27     73.39 o 
   7   7   1    11160.40    11415.89    308.00 o 
   8   7   1     2246.81     2362.25     94.09 o 
   9   7   1      861.22      845.55     54.10 o 
  10   7   1      248.16      243.87     36.38 o 
  11   7   1     2439.26     2579.94    123.85 o 
  12   7   1       30.96       47.06     36.22 o 
  13   7   1     8084.91     8229.44    358.09 o 
  14   7   1        3.50      -26.38     37.79 o 
  15   7   1      812.75      846.86    123.55 o 
  16   7   1      299.36      299.07     67.55 o 
  17   7   1        9.38      -58.02    116.81 o 
  18   7   1      496.48      424.44    121.48 o 
  19   7   1     1791.28     2268.46    328.08 o 
  20   7   1      498.17      509.65    181.84 o 
   0   8   1      105.13      120.04     43.50 o 
   1   8   1     4572.41     4508.67    143.52 o 
   2   8   1       54.18      111.87     26.43 o 
   3   8   1      326.27      354.23     25.37 o 
   4   8   1      133.55      169.73     20.17 o 
   5   8   1      547.66      458.37     42.32 o 
   6   8   1     3163.71     3202.85    139.68 o 
   7   8   1      937.14      972.62     61.54 o 
   8   8   1      164.52      172.51     36.62 o 
   9   8   1       91.66       66.73     32.60 o 
  10   8   1      211.75      197.36     42.79 o 
  11   8   1        5.61       67.64     36.81 o 
  12   8   1     1178.87     1067.40     74.61 o 
  13   8   1        0.01      -18.11     21.17 o 
  14   8   1       63.42       88.97     37.51 o 
  15   8   1        3.17       47.34     30.71 o 
  16   8   1      616.68      589.72    126.81 o 
  17   8   1      230.45       59.53     98.98 o 
  18   8   1      366.11      499.17    167.99 o 
  19   8   1      109.49       91.33    160.51 o 
  20   8   1      295.30       -9.41    190.98 o 
   1   9   1    11960.00    11968.63    334.32 o 
   2   9   1     6237.75     6425.10    198.85 o 
   3   9   1    10024.34    10532.92    262.94 o 
   4   9   1     1411.34     1409.78     63.51 o 
   5   9   1     2967.77     3165.90    127.14 o 
   6   9   1      100.79       88.68     31.26 o 
   7   9   1    10614.43    10069.11    367.74 o 
   8   9   1     2500.11     2507.42    121.18 o 
   9   9   1     4105.12     4218.16    155.22 o 
  10   9   1      312.62      288.94     44.95 o 
  11   9   1     5972.94     5983.31    255.91 o 
  12   9   1      733.02      710.29     84.23 o 
  13   9   1     6370.25     6342.96    374.77 o 
  14   9   1      171.99       86.04     40.71 o 
  15   9   1       54.09        0.60    115.43 o 
  16   9   1       72.73      108.82     99.01 o 
  17   9   1     1121.27     1121.98    178.25 o 
  18   9   1      328.85      558.22    184.88 o 
  19   9   1     1963.87     1919.08    400.43 o 
   0  10   1    18174.29    18503.83   1020.70 o 
   1  10   1      312.58      393.80     50.19 o 
   2  10   1    10657.57    10275.84    314.19 o 
   3  10   1       49.72       64.10     22.78 o 
   4  10   1    17051.84    17370.64    495.42 o 
   5  10   1     1197.59     1269.84     72.68 o 
   6  10   1     2928.52     3260.00    141.49 o 
   7  10   1      424.93      346.80     49.59 o 
   8  10   1     1861.75     1733.39     98.44 o 
   9  10   1       62.51        7.84     30.64 o 
  10  10   1    16695.56    16954.43    721.49 o 
  11  10   1      845.44      736.85     86.10 o 
  12  10   1     3639.25     3747.55    247.72 o 
  13  10   1       34.80       39.53     38.29 o 
  14  10   1     5738.03     5367.27    537.96 o 
  15  10   1        4.06       12.12    102.05 o 
  16  10   1     4705.85     5036.19    385.01 o 
  17  10   1      616.53      464.56    170.52 o 
  18  10   1      281.63      483.55    207.65 o 
   1  11   1     8255.37     8434.10    289.84 o 
   2  11   1     2586.12     2744.45     99.07 o 
   3  11   1    10581.66    11126.88    294.54 o 
   4  11   1      125.31      175.84     26.77 o 
   5  11   1      572.95      556.31     56.97 o 
   6  11   1       96.76       83.39     37.09 o 
   7  11   1      247.64      188.81     47.21 o 
   8  11   1      255.14      197.98     54.63 o 
   9  11   1     7371.06     7290.38    472.03 o 
  10  11   1      121.49      140.18     78.92 o 
  11  11   1     3438.40     3381.62    246.09 o 
  12  11   1      279.76      337.38     98.16 o 
  13  11   1      402.44      437.90    137.45 o 
  14  11   1       17.17      116.08     95.87 o 
  15  11   1     1388.63     1482.54    180.30 o 
  16  11   1       32.51       35.21    145.33 o 
  17  11   1      785.84      587.36    180.39 o 
  18  11   1       19.37       21.53     67.47 o 
   0  12   1     2106.60     1975.15    142.26 o 
   1  12   1     1928.96     1877.81     95.73 o 
   2  12   1      656.82      679.96     51.79 o 
   3  12   1     1142.93     1104.41     67.54 o 
   4  12   1      916.16      951.49     64.97 o 
   5  12   1     4575.37     4601.53    210.45 o 
   6  12   1       38.27       95.09     48.26 o 
   7  12   1      144.41      136.99     62.15 o 
   8  12   1     2922.03     2796.87    169.02 o 
   9  12   1        0.17       15.53     76.07 o 
  10  12   1      937.81      705.18    120.39 o 
  11  12   1        8.99        4.42     96.76 o 
  12  12   1      475.71      431.85    134.70 o 
  13  12   1       24.46      197.19     96.33 o 
  14  12   1       14.59       87.16    110.31 o 
  15  12   1       82.33      113.60    127.91 o 
  16  12   1      764.48      766.92    189.19 o 
  17  12   1      373.91      217.71    250.99 o 
   1  13   1     1207.02     1040.37     73.61 o 
   2  13   1        0.08       -8.47     22.21 o 
   3  13   1     5180.72     5444.69    208.08 o 
   4  13   1      714.15      748.77     94.20 o 
   5  13   1    15541.76    16296.03    815.21 o 
   6  13   1      449.58      497.58     89.61 o 
   7  13   1     2411.24     2321.41    187.30 o 
   8  13   1      973.30      932.56    117.95 o 
   9  13   1     3382.46     3307.35    237.24 o 
  10  13   1      586.29      565.87    112.97 o 
  11  13   1      378.55      229.19    113.52 o 
  12  13   1       30.47       81.08     95.87 o 
  13  13   1      133.06       88.76    123.35 o 
  14  13   1       14.39       49.68    130.28 o 
  15  13   1     6186.99     7354.78    690.17 o 
  16  13   1      217.16      274.21    182.98 o 
   0  14   1     6671.73     6756.51    522.61 o 
   1  14   1      187.04      238.09     60.10 o 
   2  14   1     3421.65     3434.42    174.85 o 
   3  14   1       40.01       61.40     38.45 o 
   4  14   1     3097.28     3265.50    215.88 o 
   5  14   1      524.70      521.80     79.22 o 
   6  14   1    16299.38    16655.24    752.54 o 
   7  14   1       96.67       11.94     88.18 o 
   8  14   1     7474.11     7930.24    502.28 o 
   9  14   1      844.03      609.01    187.58 o 
  10  14   1      214.59      161.68    105.21 o 
  11  14   1      615.12      608.60    141.11 o 
  12  14   1     3083.84     2924.71    354.60 o 
  13  14   1      146.19      223.19    164.28 o 
  14  14   1      820.39      953.44    256.22 o 
  15  14   1      108.27      210.21    185.14 o 
   1  15   1      340.69      362.87     66.78 o 
   2  15   1     1389.09     1383.95    100.04 o 
   3  15   1      807.46      737.95     73.66 o 
   4  15   1       57.71        9.85     80.63 o 
   5  15   1     3873.61     4371.26    300.13 o 
   6  15   1        7.14       26.62     58.24 o 
   7  15   1     6496.98     6791.64    434.00 o 
   8  15   1       14.82       79.67    135.62 o 
   9  15   1     1349.86     1349.89    183.20 o 
  10  15   1        0.10       62.37    119.27 o 
  11  15   1       19.12       12.87     73.59 o 
  12  15   1      415.67      213.34    184.59 o 
  13  15   1      107.68      337.76    221.55 o 
  14  15   1      395.64      638.36    287.51 o 
   0  16   1     4047.22     3610.06    347.67 o 
   1  16   1      961.55      872.93    107.07 o 
   2  16   1      143.76      218.63     69.82 o 
   3  16   1      380.16      362.53     85.40 o 
   4  16   1        0.47       12.23     78.87 o 
   5  16   1     2532.16     3009.73    250.81 o 
   6  16   1       12.03       43.73     51.57 o 
   7  16   1       79.62       48.52    100.01 o 
   8  16   1      250.95      325.48    147.81 o 
   9  16   1        0.17       40.59    125.55 o 
  10  16   1      618.27      395.24    154.97 o 
  11  16   1       71.67       84.59    219.30 o 
  12  16   1     1145.15     1120.76    284.44 o 
   1  17   1     4995.89     5300.53    303.92 o 
   2  17   1      160.64      223.48     98.83 o 
   3  17   1     2651.50     2672.84    190.15 o 
   4  17   1      275.18      307.29     95.74 o 
   5  17   1     1601.41     1640.80    195.37 o 
   6  17   1      138.15      191.42     83.75 o 
   7  17   1     4068.14     4041.18    390.74 o 
   8  17   1      582.34      652.68    190.82 o 
   9  17   1      841.09      823.90    235.73 o 
  10  17   1      596.39      615.86    257.15 o 
  11  17   1     1827.15     1497.39    298.87 o 
   0  18   1      646.67      521.17    121.85 o 
   1  18   1      964.60     1143.45    134.01 o 
   2  18   1     6644.07     7218.81    411.04 o 
   3  18   1        0.26       49.30    118.53 o 
   4  18   1     5859.91     6113.44    525.01 o 
   5  18   1      623.13      504.81    159.84 o 
   6  18   1      211.84      199.12    152.14 o 
   7  18   1      228.42      294.72    208.13 o 
   8  18   1     3110.91     3517.85    474.86 o 
   9  18   1       47.94      -30.08    250.43 o 
   1  19   1     1008.55      995.31    140.64 o 
   2  19   1        1.22      -17.87     82.72 o 
   3  19   1      405.02      485.60    126.83 o 
   4  19   1        0.41      -21.91    120.62 o 
   5  19   1      253.04      287.00    137.02 o 
   6  19   1       19.58       -2.27     83.55 o 
   0   0   2    72111.56    59153.57   2634.29 o 
   1   0   2     5563.52     5326.39    174.24 o 
   2   0   2     1413.42     1223.53     61.71 o 
   3   0   2    23096.93    21437.03    785.04 o 
   4   0   2       57.54      640.99     64.61 o 
   5   0   2     1099.52     1034.94     64.28 o 
   6   0   2    11584.80    11226.28    429.63 o 
   7   0   2    15092.21    13857.13    554.50 o 
   8   0   2     7347.14     7598.86    288.59 o 
   9   0   2       71.13       90.30     43.69 o 
  10   0   2    13530.16    13041.28    550.70 o 
  11   0   2       62.58       68.13     45.29 o 
  12   0   2    22202.36    22667.16    969.51 o 
  13   0   2       71.24       62.61     48.11 o 
  14   0   2    13590.99    14241.74    731.42 o 
  15   0   2      353.98      358.30     95.33 o 
  16   0   2      676.87      487.97    171.22 o 
  17   0   2      446.74      354.41    166.03 o 
  18   0   2     2013.64     1811.07    240.73 o 
  19   0   2        0.17       63.15    143.02 o 
  20   0   2     4056.75     5037.52    571.98 o 
  21   0   2     1977.03     2242.34    406.88 o 
   1   1   2     9596.77     9393.43    301.67 o 
   2   1   2    16978.80     1756.23   3983.07 o 
   3   1   2    53972.39    48857.84   1195.86 o 
   4   1   2       74.85      121.55     18.33 o 
   5   1   2     7170.73     6418.56    186.60 o 
   6   1   2     2615.77     3275.45    103.92 o 
   7   1   2     1165.27     1229.54     50.81 o 
   8   1   2      301.80      270.41     32.22 o 
   9   1   2     9179.72     9560.44    278.61 o 
  10   1   2      505.81      598.10     52.33 o 
  11   1   2     7179.00     7042.52    241.87 o 
  12   1   2      344.06      344.21     50.01 o 
  13   1   2     2740.15     2883.96    139.21 o 
  14   1   2        8.33       49.93     48.63 o 
  15   1   2     3232.93     3098.38    171.03 o 
  16   1   2     1542.64     1574.33    115.65 o 
  17   1   2     1316.75     1224.08    125.65 o 
  18   1   2       31.53       25.45     84.56 o 
  19   1   2        2.57       -6.76    114.41 o 
  20   1   2      516.62      638.45    173.30 o 
  21   1   2      469.66      631.45    163.68 o 
   0   2   2    59242.65    54652.55   1701.31 o 
   1   2   2    34703.93    32785.66    764.73 o 
   2   2   2     8912.58     8263.51    196.99 o 
   3   2   2    31943.92    29639.11    738.75 o 
   4   2   2     1199.72     1409.44     47.87 o 
   5   2   2     6170.69     5632.79    159.80 o 
   6   2   2      927.79      870.74     41.93 o 
   7   2   2       42.51      218.18     28.73 o 
   8   2   2       67.15      189.27     32.06 o 
   9   2   2        0.06       20.91     18.61 o 
  10   2   2     1840.28     1908.39     88.90 o 
  11   2   2     6474.41     6557.31    233.43 o 
  12   2   2      168.68      204.92     42.94 o 
  13   2   2     1820.64     1869.70    102.38 o 
  14   2   2      768.73      735.51     72.24 o 
  15   2   2     5259.31     5311.63    230.95 o 
  16   2   2        8.29       13.62     42.10 o 
  17   2   2      331.37      321.33     77.92 o 
  18   2   2       42.22       38.40     95.71 o 
  19   2   2      112.56      252.53    111.33 o 
  20   2   2        0.63       61.27    126.22 o 
  21   2   2      270.82      204.70    162.45 o 
   1   3   2    24601.84    24475.76    594.36 o 
   2   3   2       12.91       33.10      8.78 o 
   3   3   2     7496.35     7742.85    189.00 o 
   4   3   2      808.37      990.34     38.86 o 
   5   3   2    40146.48    38535.20    936.12 o 
   6   3   2      614.67      690.10     38.94 o 
   7   3   2    10885.51     9972.08    256.35 o 
   8   3   2     3678.10     4081.26    128.14 o 
   9   3   2    10571.58    10336.32    281.62 o 
  10   3   2     1077.42     1205.39     70.43 o 
  11   3   2     3561.86     3557.15    140.77 o 
  12   3   2        0.71       65.94     37.76 o 
  13   3   2      340.81      301.13     52.00 o 
  14   3   2       80.26       22.31     43.70 o 
  15   3   2     2841.18     2802.18    178.36 o 
  16   3   2     3288.97     2937.71    204.52 o 
  17   3   2      681.12      636.86     97.07 o 
  18   3   2      421.15      344.21    100.23 o 
  19   3   2      930.24      930.62    125.22 o 
  20   3   2      268.83      354.08    128.96 o 
  21   3   2      398.79      527.03    244.70 o 
   0   4   2    58304.44    55556.57   2059.67 o 
   1   4   2    12286.55    12883.56    322.01 o 
   2   4   2    25100.14    25528.32    561.93 o 
   3   4   2      942.35      976.74     38.28 o 
   4   4   2    11897.11    11012.47    248.28 o 
   5   4   2     4288.18     4362.64    130.23 o 
   6   4   2    32342.94    31907.93    811.46 o 
   7   4   2     5599.21     5429.73    154.24 o 
   8   4   2    24230.92    24663.31    602.84 o 
   9   4   2      216.44      304.85     36.55 o 
  10   4   2    10537.33    10156.42    299.37 o 
  11   4   2      896.44     1197.51     67.38 o 
  12   4   2     4811.57     4689.71    175.36 o 
  13   4   2      882.48      878.39     71.28 o 
  14   4   2     2880.44     2940.31    139.90 o 
  15   4   2      467.16      563.37     70.92 o 
  16   4   2     5529.25     5566.25    243.89 o 
  17   4   2      514.88      556.09     97.06 o 
  18   4   2     3285.74     3341.95    234.85 o 
  19   4   2      518.51      453.29    122.55 o 
  20   4   2     1465.78     1394.48    242.73 o 
  21   4   2     1013.22     1101.75    237.66 o 
   1   5   2      625.83      568.38     28.43 o 
   2   5   2     4840.78     4384.58    113.52 o 
   3   5   2    11445.46    11395.05    274.52 o 
   4   5   2     1124.66     1286.69     42.24 o 
   5   5   2     5109.08     4833.95    132.51 o 
   6   5   2      431.48      348.32     29.98 o 
   7   5   2     9994.92     9842.42    275.27 o 
   8   5   2     3449.46     3443.52    118.33 o 
   9   5   2     2265.24     2158.32     89.77 o 
  10   5   2      144.78      135.62     34.63 o 
  11   5   2     1372.28     1174.90     68.49 o 
  12   5   2      135.02      140.26     35.30 o 
  13   5   2     3525.85     3262.84    150.78 o 
  14   5   2       31.30       65.62     44.11 o 
  15   5   2     1891.91     1963.26    136.55 o 
  16   5   2      937.81      789.08     97.44 o 
  17   5   2     3926.32     4206.57    263.16 o 
  18   5   2      535.16      612.17    108.34 o 
  19   5   2     1415.37     1149.69    170.88 o 
  20   5   2      100.72      108.02    147.44 o 
  21   5   2      511.89      372.51    211.77 o 
   0   6   2     3471.34     3788.01    152.36 o 
   1   6   2    12171.41    12126.87    339.96 o 
   2   6   2      313.19      307.21     23.20 o 
   3   6   2      230.58      300.17     27.45 o 
   4   6   2      120.98      125.56     17.10 o 
   5   6   2     5940.44     5598.65    147.09 o 
   6   6   2        5.29       -4.99     10.28 o 
   7   6   2     1712.18     1722.93     64.14 o 
   8   6   2      187.93      183.86     26.64 o 
   9   6   2     1114.76     1082.23     68.30 o 
  10   6   2     3128.72     3134.68    125.45 o 
  11   6   2      824.21      816.55     63.83 o 
  12   6   2        1.26        5.25     33.77 o 
  13   6   2       99.00       87.61     44.10 o 
  14   6   2      187.28      147.58     44.11 o 
  15   6   2      515.51      422.22     73.24 o 
  16   6   2      579.59      402.18     84.07 o 
  17   6   2      403.80      482.26     87.16 o 
  18   6   2       23.60       34.95    112.83 o 
  19   6   2      116.18      168.17    139.71 o 
  20   6   2       35.36       48.04    152.87 o 
   1   7   2     9907.46     9783.03    246.05 o 
   2   7   2     2859.02     3204.42     89.61 o 
   3   7   2    19218.79    20552.72    473.90 o 
   4   7   2       24.01       92.94     20.93 o 
   5   7   2      619.11      537.02     36.24 o 
   6   7   2        2.95       31.44     22.19 o 
   7   7   2    12015.26    12016.40    318.18 o 
   8   7   2        8.93       25.47     18.65 o 
   9   7   2     3943.15     3867.48    136.22 o 
  10   7   2     1018.18     1048.96     63.91 o 
  11   7   2     2834.96     2844.96    130.96 o 
  12   7   2       52.19       64.06     38.73 o 
  13   7   2     4230.61     4623.09    203.77 o 
  14   7   2      318.73      259.72     64.75 o 
  15   7   2      862.43      708.56    100.90 o 
  16   7   2      650.28      537.06    103.71 o 
  17   7   2     3978.60     4025.99    323.95 o 
  18   7   2      118.44      172.56    124.54 o 
  19   7   2     1022.62     1466.06    249.67 o 
  20   7   2      211.06       39.33    136.94 o 
   0   8   2    39839.48    41536.79   1548.98 o 
   1   8   2     1372.23     1661.36     70.35 o 
   2   8   2    24467.56    25260.81    574.70 o 
   3   8   2     2099.52     2191.64     71.06 o 
   4   8   2     6216.82     6220.35    189.68 o 
   5   8   2       18.97        6.82     12.20 o 
   6   8   2    11723.92    11597.48    398.57 o 
   7   8   2     1361.17     1373.77     80.73 o 
   8   8   2    11454.50    11244.37    361.75 o 
   9   8   2        7.46       16.76     19.79 o 
  10   8   2     2383.45     2384.97     99.13 o 
  11   8   2     3053.04     2867.98    130.14 o 
  12   8   2     5715.43     6176.02    279.25 o 
  13   8   2      379.53      581.12    102.19 o 
  14   8   2     2448.92     2607.03    154.15 o 
  15   8   2     2231.41     2266.51    144.49 o 
  16   8   2      704.66      809.30    135.01 o 
  17   8   2      132.01      301.44    124.62 o 
  18   8   2     3082.24     3029.07    322.23 o 
  19   8   2       37.53      141.73    131.27 o 
   1   9   2     2381.30     2186.79     93.02 o 
   2   9   2      218.53      265.05     29.69 o 
   3   9   2     1999.27     2203.80     74.67 o 
   4   9   2     6587.04     6487.23    222.07 o 
   5   9   2    10976.27    11523.04    350.61 o 
   6   9   2     2236.28     2248.43    100.01 o 
   7   9   2      539.43      554.32     53.22 o 
   8   9   2     4213.12     4076.83    169.69 o 
   9   9   2     2443.46     2404.58    101.14 o 
  10   9   2      615.47      537.63     59.49 o 
  11   9   2     3105.12     3127.92    159.88 o 
  12   9   2      187.07      151.93     68.10 o 
  13   9   2     1290.61     1276.94     85.94 o 
  14   9   2       33.91       29.05     38.15 o 
  15   9   2     3422.65     3328.97    329.02 o 
  16   9   2      893.85      775.86    142.15 o 
  17   9   2      313.36      228.11    128.03 o 
  18   9   2      571.21      380.60    168.44 o 
  19   9   2      354.62      522.42    185.22 o 
   0  10   2      292.94      445.40     55.14 o 
   1  10   2      964.99      950.43     56.96 o 
   2  10   2     1476.18     1434.22     66.51 o 
   3  10   2      449.80      536.29     39.32 o 
   4  10   2       10.41       58.70     26.78 o 
   5  10   2     2151.96     2241.10     94.28 o 
   6  10   2      477.61      388.90     49.06 o 
   7  10   2     3827.99     3691.18    153.50 o 
   8  10   2      797.62      801.29     65.30 o 
   9  10   2     3088.69     3152.48    174.46 o 
  10  10   2     1149.37     1116.53    110.84 o 
  11  10   2       69.28        1.96     43.63 o 
  12  10   2      238.32      184.25     68.91 o 
  13  10   2       42.96       23.13     60.81 o 
  14  10   2       19.79       83.25     83.16 o 
  15  10   2       20.49       19.12     98.00 o 
  16  10   2       13.64       -0.09     66.69 o 
  17  10   2      950.14     1064.55    185.94 o 
  18  10   2      372.08      435.55    184.25 o 
   1  11   2     3067.16     3115.70    114.77 o 
   2  11   2     2207.23     2179.03     83.96 o 
   3  11   2     4918.94     4748.34    158.63 o 
   4  11   2      778.34      809.45     54.47 o 
   5  11   2     6924.71     6978.58    239.04 o 
   6  11   2      796.10      792.30     62.00 o 
   7  11   2      325.76      283.82     52.92 o 
   8  11   2       48.18       24.30     43.98 o 
   9  11   2     6840.27     7094.57    324.31 o 
  10  11   2      863.87     1036.37    103.11 o 
  11  11   2     4379.21     4452.51    294.55 o 
  12  11   2        5.54       58.39     86.10 o 
  13  11   2      436.88      313.62    149.79 o 
  14  11   2     1227.36     1360.99    171.87 o 
  15  11   2     4348.22     4441.98    416.90 o 
  16  11   2        2.31      110.34    162.38 o 
  17  11   2     1541.81     1492.13    244.07 o 
  18  11   2      140.44      178.45    224.30 o 
   0  12   2    16445.72    16448.23    707.72 o 
   1  12   2     1762.48     1943.02     90.16 o 
   2  12   2     4332.42     4456.02    147.54 o 
   3  12   2      338.60      338.93     38.58 o 
   4  12   2     8844.73     8860.52    291.27 o 
   5  12   2      211.23      201.87     46.31 o 
   6  12   2    13531.28    13270.53    556.55 o 
   7  12   2     1479.79     1366.42    118.11 o 
   8  12   2     3514.73     3397.51    204.27 o 
   9  12   2       97.58       87.79     66.46 o 
  10  12   2     4578.30     4194.34    284.88 o 
  11  12   2      605.14      639.74    116.77 o 
  12  12   2     3903.53     3670.41    301.85 o 
  13  12   2      531.08      433.55    148.44 o 
  14  12   2     3924.84     4439.75    441.54 o 
  15  12   2      226.15      327.39    169.57 o 
  16  12   2     1192.73     1056.28    202.91 o 
  17  12   2      541.18      491.58    224.34 o 
   1  13   2      798.24      675.46     62.48 o 
   2  13   2     1652.21     1459.39     85.17 o 
   3  13   2     7909.63     8154.72    319.25 o 
   4  13   2     3818.50     3948.52    198.68 o 
   5  13   2     2885.39     3298.16    182.58 o 
   6  13   2      673.08      638.08    115.80 o 
   7  13   2     3061.01     3204.64    201.30 o 
   8  13   2     1123.41     1253.29    139.36 o 
   9  13   2     2297.84     2562.98    226.81 o 
  10  13   2       21.47       39.97     83.96 o 
  11  13   2     1177.55     1305.58    161.84 o 
  12  13   2        0.15       34.86    153.13 o 
  13  13   2      789.52      800.33    189.78 o 
  14  13   2      587.92      529.73    170.19 o 
  15  13   2      345.17      195.97    152.40 o 
  16  13   2      142.36       52.68    214.62 o 
   0  14   2      725.10      814.01    118.89 o 
   1  14   2        5.99       23.90     38.65 o 
   2  14   2      266.94      288.49     51.57 o 
   3  14   2        2.21       -3.89     32.73 o 
   4  14   2     2798.99     2668.71    214.68 o 
   5  14   2      166.50      174.48     80.17 o 
   6  14   2      599.69      604.40     83.64 o 
   7  14   2      465.69      475.12    108.35 o 
   8  14   2       97.62        8.78     37.56 o 
   9  14   2      776.01      857.25    122.95 o 
  10  14   2      322.11      172.83     99.77 o 
  11  14   2      176.31      184.28    126.84 o 
  12  14   2        0.67      -12.21     95.50 o 
  13  14   2       62.85      -33.60    162.64 o 
  14  14   2      703.60      474.12    187.29 o 
  15  14   2       62.02       37.80    135.87 o 
   1  15   2     6559.90     6237.35    295.51 o 
   2  15   2       26.77       56.59     33.70 o 
   3  15   2     3381.53     3382.40    195.79 o 
   4  15   2     1579.09     1633.16    167.74 o 
   5  15   2     1831.19     1796.79    169.96 o 
   6  15   2       81.20       60.38     34.14 o 
   7  15   2     4564.05     4417.59    304.43 o 
   8  15   2     1459.02     1691.16    186.23 o 
   9  15   2     3538.05     3367.23    323.59 o 
  10  15   2       97.47      179.04    129.03 o 
  11  15   2     3395.59     3313.58    415.64 o 
  12  15   2       37.29      -24.12    148.54 o 
  13  15   2     2382.71     2227.37    305.46 o 
  14  15   2      561.78      278.54    212.11 o 
   0  16   2     2998.41     2916.47    272.04 o 
   1  16   2       53.00       72.10     49.31 o 
   2  16   2     3739.14     3704.64    224.69 o 
   3  16   2      452.92      387.33     71.73 o 
   4  16   2     1457.36     1620.22    167.91 o 
   5  16   2     1181.77     1382.67    176.35 o 
   6  16   2     2990.24     3440.11    377.69 o 
   7  16   2      104.41      114.27    118.94 o 
   8  16   2     3916.21     3780.63    386.81 o 
   9  16   2      745.54      745.27    156.36 o 
  10  16   2     1202.74      984.74    206.57 o 
  11  16   2      177.06      312.78    179.15 o 
  12  16   2     3479.97     3245.68    476.97 o 
   1  17   2     1165.39     1170.24    129.08 o 
   2  17   2     2493.01     2469.32    185.14 o 
   3  17   2     1519.13     1523.86    164.65 o 
   4  17   2      178.65      121.59     94.59 o 
   5  17   2      898.93      752.27    139.33 o 
   6  17   2        0.94       68.74    115.29 o 
   7  17   2       78.65       -4.92     92.30 o 
   8  17   2       86.22       80.87    116.30 o 
   9  17   2      441.84      496.80    270.80 o 
  10  17   2      936.38      921.27    241.99 o 
   0  18   2        0.68       16.17    117.30 o 
   1  18   2       45.17       16.38     84.51 o 
   2  18   2       13.89       52.42     80.24 o 
   3  18   2        7.70       28.29     83.99 o 
   4  18   2        5.87       22.37    113.87 o 
   5  18   2      119.74       85.29    122.43 o 
   6  18   2      235.33      248.01    128.26 o 
   7  18   2        0.23      -30.18     93.59 o 
   8  18   2      582.55      652.29    283.76 o 
   1  19   2     1517.54     1358.06    178.39 o 
   2  19   2      434.74      375.01     96.83 o 
   3  19   2     3302.83     3221.70    325.63 o 
   4  19   2     1752.03     1646.62    215.88 o 
   5  19   2     1774.31     1434.79    220.95 o 
   1   1   3     5746.85     2182.18    943.19 o 
   2   1   3    42343.61     3451.44  10158.07 o 
   3   1   3    16531.23     6500.87   2406.68 o 
   4   1   3     3586.02     3238.52     92.13 o 
   5   1   3     4282.29     4568.48    126.13 o 
   6   1   3     7818.75     7960.42    198.01 o 
   7   1   3     3678.70     3588.53    104.38 o 
   8   1   3     1769.12     1787.22     77.46 o 
   9   1   3    19731.81    19356.63    499.69 o 
  10   1   3     3874.05     4317.86    155.81 o 
  11   1   3     4690.25     4937.40    167.92 o 
  12   1   3     4601.00     5047.80    184.94 o 
  13   1   3      181.03      168.88     43.62 o 
  14   1   3     1652.45     1886.91    102.83 o 
  15   1   3     2161.57     2266.56    139.94 o 
  16   1   3      259.84      195.51     70.85 o 
  17   1   3      756.52      899.91     90.59 o 
  18   1   3      598.23      671.61     99.93 o 
  19   1   3      279.58      336.61    143.14 o 
  20   1   3     1318.72     1150.45    209.06 o 
  21   1   3     1253.35     1108.06    324.73 o 
   0   2   3    11036.59    10499.09    338.02 o 
   1   2   3        1.72       15.05     10.71 o 
   2   2   3     3224.75     2891.26     79.51 o 
   3   2   3     5464.74     5523.19    135.73 o 
   4   2   3    26461.07    25159.35    579.25 o 
   5   2   3     9390.82     9623.07    215.68 o 
   6   2   3    26506.02    26873.30    632.93 o 
   7   2   3     2155.78     2318.73     80.27 o 
   8   2   3     8080.81     8021.85    215.69 o 
   9   2   3     1413.58     1322.59     64.85 o 
  10   2   3    14179.60    14808.79    395.53 o 
  11   2   3     1648.25     1904.04     92.07 o 
  12   2   3    12484.47    12753.21    389.48 o 
  13   2   3       48.21       73.88     40.79 o 
  14   2   3    10109.08     9750.17    367.06 o 
  15   2   3       17.13      -11.23     35.63 o 
  16   2   3     3054.02     3223.10    202.79 o 
  17   2   3      807.90      732.67     91.21 o 
  18   2   3      991.76     1076.20    126.11 o 
  19   2   3       90.97       20.83     90.11 o 
  20   2   3     1458.46     1743.58    296.67 o 
  21   2   3      262.70      272.24    196.04 o 
   1   3   3    46187.11    44262.00    882.28 o 
   2   3   3      573.51      809.08     37.23 o 
   3   3   3    15028.71    15326.11    366.57 o 
   4   3   3       85.91      175.55     32.03 o 
   5   3   3     2113.00     2375.15    122.41 o 
   6   3   3     4174.96     4243.47    120.15 o 
   7   3   3     7402.88     6823.86    180.48 o 
   8   3   3       49.24       11.60     12.28 o 
   9   3   3     1609.53     1583.53     73.51 o 
  10   3   3       36.30       71.04     32.31 o 
  11   3   3     6688.31     6823.35    217.53 o 
  12   3   3      304.65      313.34     46.58 o 
  13   3   3     9083.05     9023.91    346.58 o 
  14   3   3       95.67       60.95     51.84 o 
  15   3   3      692.75      586.63     81.83 o 
  16   3   3     2650.48     3074.50    192.73 o 
  17   3   3     1112.64     1189.85    115.89 o 
  18   3   3      263.25      289.73     90.14 o 
  19   3   3     1292.39     1131.57    157.60 o 
  20   3   3     1637.80     1707.44    269.04 o 
  21   3   3      255.59       97.86    186.92 o 
   0   4   3    25199.40    26184.24    825.55 o 
   1   4   3      432.43      637.79     28.95 o 
   2   4   3     7944.49     8254.93    196.26 o 
   3   4   3      842.49      822.60     46.31 o 
   4   4   3     1484.96     1471.64     43.88 o 
   5   4   3        8.71      181.17     21.01 o 
   6   4   3     1949.94     1917.99     68.11 o 
   7   4   3     2538.54     2790.07     94.31 o 
   8   4   3      610.65      670.48     41.97 o 
   9   4   3      433.45      311.49     42.18 o 
  10   4   3     1374.76     1416.55     71.21 o 
  11   4   3     1910.18     1788.47     91.02 o 
  12   4   3       13.73       35.21     31.93 o 
  13   4   3      144.33      125.67     48.36 o 
  14   4   3       35.85       25.64     44.86 o 
  15   4   3      209.42      190.17     55.32 o 
  16   4   3       17.17       31.20     51.68 o 
  17   4   3      123.45      111.26     94.65 o 
  18   4   3        5.55       25.62    100.96 o 
  19   4   3        1.63       29.40     89.92 o 
  20   4   3       35.26       51.30    137.92 o 
  21   4   3       76.43        5.59    197.32 o 
   1   5   3    20592.99    20218.94    435.00 o 
   2   5   3     2458.36     2031.92     53.92 o 
   3   5   3     7538.29     7068.69    169.44 o 
   4   5   3     2081.16     2238.36     66.44 o 
   5   5   3    31008.61    31714.88    674.86 o 
   6   5   3       99.04      429.51     36.92 o 
   7   5   3    18326.32    19144.03    489.75 o 
   8   5   3       69.93      101.64     25.33 o 
   9   5   3     1320.50     1291.32     66.40 o 
  10   5   3     2673.36     2667.67    111.62 o 
  11   5   3     2911.22     2796.89    127.25 o 
  12   5   3     1247.02     1080.54     69.92 o 
  13   5   3     4183.82     4044.14    178.93 o 
  14   5   3     2007.97     1877.95    113.48 o 
  15   5   3      971.46      984.69     88.76 o 
  16   5   3       46.28        6.79     36.56 o 
  17   5   3     1058.32      797.24    132.50 o 
  18   5   3       18.82      -22.25     98.10 o 
  19   5   3     2604.42     2630.08    351.44 o 
  20   5   3      229.16      180.30    147.94 o 
   0   6   3     2824.36     2720.02    125.12 o 
   1   6   3     5896.93     6589.72    159.62 o 
   2   6   3    46306.14    47429.78    954.31 o 
   3   6   3     3568.39     3638.42     97.83 o 
   4   6   3    28665.76    28310.25    739.56 o 
   5   6   3     1366.07     1386.10     50.97 o 
   6   6   3     6824.37     6228.98    160.57 o 
   7   6   3        7.64      201.48     28.36 o 
   8   6   3    15570.73    15936.11    495.00 o 
   9   6   3     1246.65     1272.67     67.69 o 
  10   6   3     4006.89     4065.38    161.52 o 
  11   6   3       76.27      140.95     34.01 o 
  12   6   3     2742.55     2740.80    134.04 o 
  13   6   3       94.46      106.25     41.26 o 
  14   6   3     1822.89     1875.22    121.52 o 
  15   6   3      466.15      410.48     69.38 o 
  16   6   3     6131.93     6722.13    357.27 o 
  17   6   3      940.51     1037.83    124.33 o 
  18   6   3     4427.83     4501.39    501.34 o 
  19   6   3       97.09       47.20     97.92 o 
  20   6   3      529.52      609.33    188.34 o 
   1   7   3      491.17      609.09     34.73 o 
   2   7   3     2883.10     3174.28     87.77 o 
   3   7   3     6572.66     5997.77    152.64 o 
   4   7   3     2056.55     2060.78     66.05 o 
   5   7   3     2811.65     2828.40     92.83 o 
   6   7   3      584.93      696.69     40.20 o 
   7   7   3     2932.31     3010.60     94.74 o 
   8   7   3     5156.41     5180.49    172.54 o 
   9   7   3     4942.85     5020.78    178.07 o 
  10   7   3       24.77       -7.14     19.99 o 
  11   7   3      945.73     1034.65     74.67 o 
  12   7   3      184.90      176.38     42.30 o 
  13   7   3      405.13      330.92     58.65 o 
  14   7   3     1856.61     1701.22    158.89 o 
  15   7   3     2397.71     2414.08    176.68 o 
  16   7   3      623.22      722.94    103.31 o 
  17   7   3     2395.00     2309.01    316.86 o 
  18   7   3      571.37      785.04    187.23 o 
  19   7   3     1138.38     1015.52    229.23 o 
  20   7   3      975.41     1131.94    224.78 o 
   0   8   3     3436.97     3414.92    146.68 o 
   1   8   3       81.18       74.79     21.04 o 
   2   8   3     4491.45     4608.03    135.93 o 
   3   8   3       29.35       52.17     18.70 o 
   4   8   3     1155.51     1267.33     59.14 o 
   5   8   3     1434.69     1629.69     68.78 o 
   6   8   3     1406.98     1408.53     63.99 o 
   7   8   3        0.03       54.56     26.11 o 
   8   8   3      849.65      860.73     52.41 o 
   9   8   3      325.75      363.62     39.70 o 
  10   8   3      199.73      227.51     34.37 o 
  11   8   3      368.57      524.61     49.46 o 
  12   8   3      790.14      749.69     66.45 o 
  13   8   3      196.36      165.34     57.56 o 
  14   8   3       80.33       87.41     70.49 o 
  15   8   3       98.28      107.43     63.61 o 
  16   8   3       76.55      255.05    140.54 o 
  17   8   3      235.74       28.21    126.27 o 
  18   8   3       98.88      143.68    169.17 o 
  19   8   3        1.39      174.29    177.81 o 
   1   9   3     6193.25     5860.62    171.38 o 
   2   9   3      952.73      951.78     46.30 o 
   3   9   3    14139.28    14314.44    368.06 o 
   4   9   3      786.96      917.63     52.03 o 
   5   9   3      656.67      739.79     50.51 o 
   6   9   3     1691.95     1716.56     80.05 o 
   7   9   3      983.12      993.85     68.03 o 
   8   9   3     9978.00     9723.25    365.74 o 
   9   9   3     4361.60     4231.02    194.37 o 
  10   9   3       20.62       77.64     24.52 o 
  11   9   3     2524.42     2378.00    127.83 o 
  12   9   3     2294.57     2229.46    125.16 o 
  13   9   3     2045.81     1922.48    135.13 o 
  14   9   3     3090.44     3061.16    220.98 o 
  15   9   3     2676.15     2440.06    245.45 o 
  16   9   3       68.33      139.10    124.71 o 
  17   9   3     2090.21     1913.55    280.74 o 
  18   9   3      265.54      319.02    200.60 o 
  19   9   3      437.29      356.00    198.97 o 
   0  10   3    23442.74    23196.93    958.33 o 
   1  10   3        2.63       31.09     23.56 o 
   2  10   3     6125.82     6171.35    174.11 o 
   3  10   3      283.53      371.34     35.90 o 
   4  10   3     9340.71     9648.67    328.95 o 
   5  10   3     1716.68     1727.57     77.11 o 
   6  10   3    15327.84    15059.31    507.90 o 
   7  10   3      852.86      779.55     68.64 o 
   8  10   3     3008.78     2967.44    143.76 o 
   9  10   3     2516.45     2366.45    142.81 o 
  10  10   3     2670.63     2571.05    192.11 o 
  11  10   3     5317.59     4998.48    300.50 o 
  12  10   3     4181.07     4411.19    236.43 o 
  13  10   3     1114.33      785.14    124.00 o 
  14  10   3     3587.90     3585.55    333.95 o 
  15  10   3     1729.33     1498.84    232.84 o 
  16  10   3      470.03      464.70    173.94 o 
  17  10   3     1050.16      910.95    180.69 o 
  18  10   3     1277.30     1471.88    297.80 o 
   1  11   3     8475.51     8271.55    259.92 o 
   2  11   3     1126.22     1170.24     59.24 o 
   3  11   3       19.60       14.90     21.63 o 
   4  11   3      202.71      219.47     40.14 o 
   5  11   3     4165.63     4238.35    170.09 o 
   6  11   3        6.01       33.30     29.66 o 
   7  11   3     4644.97     4591.14    221.85 o 
   8  11   3      140.11      138.03     58.88 o 
   9  11   3     5419.81     5409.41    267.62 o 
  10  11   3      253.92      254.53     64.37 o 
  11  11   3     4498.37     4288.37    259.52 o 
  12  11   3      139.17      158.96     79.04 o 
  13  11   3      882.30     1071.84    240.00 o 
  14  11   3      450.93      521.74    145.63 o 
  15  11   3      356.63      585.32    266.53 o 
  16  11   3       12.03      -57.56    122.19 o 
  17  11   3      102.51       86.66    186.88 o 
   0  12   3     2453.48     2408.20    139.20 o 
   1  12   3      512.00      488.87     48.36 o 
   2  12   3        6.94        3.56     22.86 o 
   3  12   3      437.72      467.00     41.90 o 
   4  12   3      488.70      508.42     51.73 o 
   5  12   3     2207.88     2078.12    111.53 o 
   6  12   3      889.20      872.16     84.49 o 
   7  12   3     1538.37     1336.04    107.32 o 
   8  12   3      373.72      379.84     78.82 o 
   9  12   3     2122.34     1816.67    138.34 o 
  10  12   3        7.11       42.09     66.74 o 
  11  12   3       58.89       44.46     87.56 o 
  12  12   3       69.02        2.51     61.79 o 
  13  12   3      170.48       73.88    104.31 o 
  14  12   3        0.48        3.78     66.50 o 
  15  12   3        9.11       43.87    120.00 o 
  16  12   3       17.11       -7.13    269.76 o 
   1  13   3     4158.25     4161.66    187.47 o 
   2  13   3     4483.99     4259.94    166.22 o 
   3  13   3     2580.78     2580.00    129.51 o 
   4  13   3      619.15      576.50     57.46 o 
   5  13   3     9676.27     9535.52    464.56 o 
   6  13   3      296.83      245.45     60.18 o 
   7  13   3     4807.21     4314.30    253.92 o 
   8  13   3     3333.00     3131.38    213.41 o 
   9  13   3     3272.41     3442.42    243.74 o 
  10  13   3      143.19      151.76     92.84 o 
  11  13   3     3125.07     3313.46    316.30 o 
  12  13   3      636.56      673.14    173.32 o 
  13  13   3     2539.17     2494.57    306.68 o 
  14  13   3       76.13      106.46    236.68 o 
  15  13   3     1894.48     1790.76    282.08 o 
  16  13   3      766.01      709.31    189.98 o 
   0  14   3     2167.26     2152.02    180.72 o 
   1  14   3       79.34      125.85     44.52 o 
   2  14   3     7631.18     8447.50    327.80 o 
   3  14   3      899.53      957.36     75.88 o 
   4  14   3     6911.61     7215.48    322.97 o 
   5  14   3      425.23      366.11     63.33 o 
   6  14   3     2791.55     2512.98    197.94 o 
   7  14   3       98.36      218.00     84.55 o 
   8  14   3     5353.85     5237.48    396.69 o 
   9  14   3        8.62      -33.92     47.70 o 
  10  14   3     5615.58     6362.56    515.98 o 
  11  14   3     1344.33     1194.73    220.35 o 
  12  14   3     2638.77     2424.13    286.69 o 
  13  14   3     1043.27     1091.34    220.83 o 
  14  14   3     1895.50     1606.86    268.48 o 
   1  15   3      771.28      875.77     75.92 o 
   2  15   3      789.84      841.32     80.55 o 
   3  15   3     3615.99     3481.32    189.11 o 
   4  15   3      225.48      196.42     50.31 o 
   5  15   3      183.92      208.03     78.37 o 
   6  15   3       12.85       21.14     64.24 o 
   7  15   3      394.60      389.34    129.82 o 
   8  15   3       21.48       59.92    103.53 o 
   9  15   3     1070.07     1041.90    157.24 o 
  10  15   3     1481.29     1457.09    233.41 o 
  11  15   3      589.20      442.78    156.71 o 
  12  15   3      201.08      204.04    166.91 o 
  13  15   3      587.59      568.35    189.13 o 
   0  16   3        0.60      -21.80     84.19 o 
   1  16   3      702.27      613.69     91.51 o 
   2  16   3      728.73      766.65    101.67 o 
   3  16   3       50.15      174.02     80.48 o 
   4  16   3      825.50      828.73    101.56 o 
   5  16   3     1521.00     1574.58    151.38 o 
   6  16   3       47.50       20.93     71.69 o 
   7  16   3      925.67      924.40    237.01 o 
   8  16   3      609.27      520.91    199.02 o 
   9  16   3     1034.59      853.83    227.92 o 
  10  16   3     1561.86     1284.47    221.64 o 
  11  16   3      259.46      333.38    171.82 o 
  12  16   3       14.38      -42.17    203.18 o 
   1  17   3     1843.45     1884.06    160.35 o 
   2  17   3       65.13       95.16     72.52 o 
   3  17   3     2700.39     2521.64    244.70 o 
   4  17   3      840.26      834.50    141.70 o 
   5  17   3     1012.87     1043.15    135.72 o 
   6  17   3      458.57      424.96    126.98 o 
   7  17   3     2974.09     2882.53    350.53 o 
   8  17   3      892.23      915.22    200.95 o 
   9  17   3     1410.07     1331.69    272.28 o 
  10  17   3       12.04      -16.14    165.25 o 
   0  18   3     6403.61     7155.48    466.02 o 
   1  18   3      623.83      486.84    105.48 o 
   2  18   3     2382.86     2497.67    207.82 o 
   3  18   3      175.83       84.88     97.05 o 
   4  18   3     1069.76      940.96    178.75 o 
   5  18   3      742.41      903.30    153.65 o 
   6  18   3     2162.48     1966.51    246.71 o 
   7  18   3      165.55      142.90    139.53 o 
   8  18   3     1709.44     1941.98    312.19 o 
   1  19   3     2558.38     2414.92    209.47 o 
   2  19   3      189.31      201.83    133.14 o 
   3  19   3      573.44      568.46    164.53 o 
   4  19   3       40.02       49.78    117.38 o 
   0   0   4    12307.53    12435.14    574.16 o 
   1   0   4     1713.37     1727.29     64.32 o 
   2   0   4    21093.42    20314.89    686.46 o 
   3   0   4    10698.49    11159.14    336.15 o 
   4   0   4    33239.08    31888.76    932.05 o 
   5   0   4      212.55      634.83     55.70 o 
   6   0   4    11930.03    12277.51    391.76 o 
   7   0   4     4244.34     4960.31    194.47 o 
   8   0   4    27813.54    28844.37    965.99 o 
   9   0   4       25.43      258.30     74.71 o 
  10   0   4    39646.84    39896.48   1443.04 o 
  11   0   4      777.61     1010.83     96.93 o 
  12   0   4       31.12       14.98     49.39 o 
  13   0   4     1882.12     1788.51    135.79 o 
  14   0   4      653.86      657.79     87.11 o 
  15   0   4        4.59       77.51     49.93 o 
  16   0   4     6206.87     6357.17    413.07 o 
  17   0   4       36.47       33.65    104.10 o 
  18   0   4     1165.60     1334.51    308.44 o 
  19   0   4       64.56      -18.89    213.15 o 
  20   0   4     2182.52     1793.89    471.15 o 
  21   0   4      182.71       -5.59    101.88 o 
   1   1   4     8676.79     7907.62    253.84 o 
   2   1   4      377.64      466.90     23.01 o 
   3   1   4     3745.18     3732.56    101.83 o 
   4   1   4       44.98       45.06     14.88 o 
   5   1   4    16034.74    15848.88    365.97 o 
   6   1   4      266.71      433.32     34.43 o 
   7   1   4     5498.42     5404.56    148.65 o 
   8   1   4      728.08      795.59     46.28 o 
   9   1   4     7607.77     7834.38    232.59 o 
  10   1   4      184.77      174.85     34.92 o 
  11   1   4     4756.50     4734.52    167.97 o 
  12   1   4       66.37       74.63     35.33 o 
  13   1   4      356.89      389.88     47.92 o 
  14   1   4        0.02        1.59     34.54 o 
  15   1   4     1680.56     1721.27    117.29 o 
  16   1   4     1671.81     1721.02    117.98 o 
  17   1   4     2174.26     2139.18    165.03 o 
  18   1   4       69.30       35.98     98.38 o 
  19   1   4     1799.55     1763.20    264.52 o 
  20   1   4      271.39      405.68    222.05 o 
  21   1   4      859.80      998.87    421.71 o 
   0   2   4       27.29       40.56     13.70 o 
   1   2   4      726.66      672.22     26.89 o 
   2   2   4      959.30     1311.74     50.07 o 
   3   2   4     6991.44     7435.00    163.54 o 
   4   2   4     6779.85     7293.68    176.05 o 
   5   2   4       62.47       38.57     14.29 o 
   6   2   4      412.30      342.81     29.68 o 
   7   2   4      561.91      878.50     48.53 o 
   8   2   4       24.42      195.27     30.78 o 
   9   2   4        2.00      145.53     31.84 o 
  10   2   4    11203.69    11698.83    332.35 o 
  11   2   4     3579.95     3847.73    148.82 o 
  12   2   4     6778.17     6834.67    227.75 o 
  13   2   4        6.75       40.55     25.85 o 
  14   2   4       20.80       55.58     41.77 o 
  15   2   4      223.18      264.33     66.94 o 
  16   2   4     3116.14     3168.60    182.11 o 
  17   2   4      603.32      454.68     99.02 o 
  18   2   4     2283.77     2534.55    202.22 o 
  19   2   4        0.64       29.07     59.90 o 
  20   2   4       71.97       97.98    150.06 o 
  21   2   4        1.48       40.58    220.60 o 
   1   3   4     6039.88     5759.96    146.52 o 
   2   3   4     2748.10     2988.33     88.47 o 
   3   3   4      856.14      711.12     36.55 o 
   4   3   4     1044.43     1091.96     43.46 o 
   5   3   4    11969.39    12086.34    286.17 o 
   6   3   4     5894.03     6007.23    152.15 o 
   7   3   4    17425.65    17292.74    422.35 o 
   8   3   4     1071.65     1191.03     57.48 o 
   9   3   4     2834.67     3110.02    109.79 o 
  10   3   4      106.22      128.86     38.55 o 
  11   3   4     2146.74     2211.67    123.85 o 
  12   3   4       18.91       81.78     35.64 o 
  13   3   4     5425.88     5912.36    226.91 o 
  14   3   4     1155.45     1241.49     95.53 o 
  15   3   4     2035.64     2016.92    134.09 o 
  16   3   4        3.04       -9.85     60.99 o 
  17   3   4     1126.82     1091.38    133.31 o 
  18   3   4       31.24       45.72     55.22 o 
  19   3   4     1856.73     1769.33    284.39 o 
  20   3   4       30.16      159.22    191.72 o 
   0   4   4    24638.09    23502.60    724.55 o 
   1   4   4     1515.77     1716.42     50.68 o 
   2   4   4    22708.02    22920.70    583.79 o 
   3   4   4      396.31      469.24     30.41 o 
   4   4   4     6019.38     5950.15    144.63 o 
   5   4   4      274.88      263.42     25.23 o 
   6   4   4    21080.35    20719.51    508.64 o 
   7   4   4     1127.52     1280.96     61.93 o 
   8   4   4    13111.96    13174.80    353.45 o 
   9   4   4       46.80       61.37     23.47 o 
  10   4   4      581.14      653.33     52.24 o 
  11   4   4      673.48      855.54     64.26 o 
  12   4   4    15764.62    16413.60    554.21 o 
  13   4   4      121.52      170.21     51.57 o 
  14   4   4     6320.72     6248.75    247.22 o 
  15   4   4      138.75      108.74     59.52 o 
  16   4   4      745.65      707.77     90.54 o 
  17   4   4      579.39      663.67     99.81 o 
  18   4   4     4712.21     5022.85    348.08 o 
  19   4   4       10.16       75.15    162.49 o 
  20   4   4     1302.49     1192.53    259.11 o 
   1   5   4     5658.75     5799.97    135.64 o 
   2   5   4     2517.04     2742.44     77.04 o 
   3   5   4    19516.85    20013.17    457.48 o 
   4   5   4      922.95     1158.36     47.29 o 
   5   5   4    14207.72    14920.25    318.94 o 
   6   5   4      160.74      199.54     21.60 o 
   7   5   4     7125.34     6750.17    184.34 o 
   8   5   4      140.32      103.89     25.91 o 
   9   5   4     1673.11     1784.94     79.04 o 
  10   5   4       27.40       35.85     24.16 o 
  11   5   4      539.80      548.45     49.69 o 
  12   5   4       18.00       65.64     39.57 o 
  13   5   4     2155.33     2168.06    121.62 o 
  14   5   4      951.71     1029.09     90.60 o 
  15   5   4     3577.32     3860.09    229.08 o 
  16   5   4      289.96      260.49     69.96 o 
  17   5   4      993.01      962.76    165.35 o 
  18   5   4       78.15      220.53    142.56 o 
  19   5   4       17.67        7.30    160.84 o 
  20   5   4        2.37       63.68    177.00 o 
   0   6   4     8582.63     9339.88    334.25 o 
   1   6   4        7.45       19.80     16.11 o 
   2   6   4      690.89      839.41     33.98 o 
   3   6   4      545.45      630.83     31.87 o 
   4   6   4      649.76      602.77     29.86 o 
   5   6   4      698.89      606.95     30.33 o 
   6   6   4      509.25      651.09     34.09 o 
   7   6   4      288.22      335.95     31.86 o 
   8   6   4      291.25      375.83     40.84 o 
   9   6   4      468.48      467.97     54.70 o 
  10   6   4      599.28      559.45     48.82 o 
  11   6   4      628.60      583.72     52.53 o 
  12   6   4     6225.59     6094.79    256.60 o 
  13   6   4       12.52       94.61     43.96 o 
  14   6   4      409.08      338.09     62.43 o 
  15   6   4       41.57       34.91     55.84 o 
  16   6   4     1344.63     1245.28    130.69 o 
  17   6   4      660.15      829.07    159.59 o 
  18   6   4      114.98      233.99    157.50 o 
  19   6   4        7.56      136.78    150.80 o 
  20   6   4       28.20      108.57    162.04 o 
   1   7   4    20874.55    21827.02    517.28 o 
   2   7   4     2136.14     2707.50     77.41 o 
   3   7   4    26982.22    27543.56    684.05 o 
   4   7   4      459.34      536.24     32.36 o 
   5   7   4      253.15      273.88     25.78 o 
   6   7   4        4.56       19.89     19.98 o 
   7   7   4      270.83      315.91     27.41 o 
   8   7   4      385.33      391.04     32.80 o 
   9   7   4     3805.56     3880.29    127.06 o 
  10   7   4      368.65      365.01     43.47 o 
  11   7   4     7047.40     7016.02    297.56 o 
  12   7   4        7.10      -13.75     22.17 o 
  13   7   4     5617.66     5408.14    260.78 o 
  14   7   4     1735.85     1510.08    111.44 o 
  15   7   4     2740.46     2835.99    188.17 o 
  16   7   4        0.26      -40.83     82.28 o 
  17   7   4      912.16     1034.74    171.99 o 
  18   7   4       43.70       86.10    150.38 o 
  19   7   4       13.92        8.46    219.19 o 
   0   8   4    13847.41    14592.10    567.16 o 
   1   8   4      100.47      258.63     32.13 o 
   2   8   4    18338.91    18693.32    434.49 o 
   3   8   4        0.32       30.90     17.81 o 
   4   8   4    14251.11    14501.42    364.39 o 
   5   8   4      205.60      209.70     24.82 o 
   6   8   4      115.97      130.02     25.87 o 
   7   8   4      266.13      262.17     32.59 o 
   8   8   4     2272.41     2117.83     94.45 o 
   9   8   4       19.43      132.61     29.46 o 
  10   8   4    21680.25    22686.43    728.72 o 
  11   8   4     1103.36     1106.56     72.48 o 
  12   8   4     2730.60     2890.10    152.56 o 
  13   8   4        9.01       22.78     37.95 o 
  14   8   4     4211.43     4039.07    250.28 o 
  15   8   4      346.26      253.39    152.63 o 
  16   8   4     6855.51     7588.49    749.46 o 
  17   8   4      123.68       86.87    167.02 o 
  18   8   4      128.13       41.51    167.37 o 
  19   8   4      107.51       89.98    178.82 o 
   1   9   4    11623.99    12037.32    327.27 o 
   2   9   4     1083.04     1018.88     53.49 o 
   3   9   4      746.46      729.35     44.15 o 
   4   9   4      169.86      200.66     28.79 o 
   5   9   4     2068.19     2219.52     83.18 o 
   6   9   4      100.28      163.22     33.09 o 
   7   9   4     4038.72     4013.32    147.43 o 
   8   9   4     3187.28     3024.25    140.49 o 
   9   9   4      595.24      455.97     56.26 o 
  10   9   4       13.05       -3.33     19.52 o 
  11   9   4     3626.73     3882.98    202.60 o 
  12   9   4      481.52      543.04     66.84 o 
  13   9   4     5915.42     6200.33    287.99 o 
  14   9   4      260.72      230.21     65.89 o 
  15   9   4       64.56      -83.61    162.29 o 
  16   9   4        0.44      -10.45    134.54 o 
  17   9   4      184.98      204.20    153.41 o 
  18   9   4      128.65       54.28    142.40 o 
   0  10   4     3843.93     4034.74    205.64 o 
   1  10   4      315.17      450.98     43.66 o 
   2  10   4       16.14       36.57     21.73 o 
   3  10   4      204.50      194.05     32.04 o 
   4  10   4     1505.18     1472.76     75.58 o 
   5  10   4     2027.14     1952.41     88.08 o 
   6  10   4      315.57      302.26     37.32 o 
   7  10   4      631.31      503.45     55.56 o 
   8  10   4      630.75      550.66     80.61 o 
   9  10   4      140.31       96.66     47.68 o 
  10  10   4        5.80       41.75     51.76 o 
  11  10   4      307.76      300.79     47.22 o 
  12  10   4      932.42      840.41     76.19 o 
  13  10   4       85.72      109.76     78.98 o 
  14  10   4       59.63       21.99    132.76 o 
  15  10   4       46.08      165.44    144.21 o 
  16  10   4     1332.73      955.01    197.18 o 
  17  10   4      453.03      233.84    254.94 o 
  18  10   4       76.37       59.91    137.08 o 
   1  11   4     5881.66     5767.41    202.85 o 
   2  11   4       15.11       31.06     26.19 o 
   3  11   4     1262.60     1278.99     60.52 o 
   4  11   4      609.82      630.97     52.06 o 
   5  11   4    10771.18    11190.24    341.51 o 
   6  11   4        2.05       97.00     33.32 o 
   7  11   4    15695.34    15789.69    638.22 o 
   8  11   4      418.37      494.60     72.35 o 
   9  11   4     3046.36     2840.93    201.95 o 
  10  11   4       67.31       46.27     61.17 o 
  11  11   4      859.58      752.40    109.01 o 
  12  11   4      172.36       53.93     73.71 o 
  13  11   4      956.29      976.17    174.45 o 
  14  11   4      194.99      267.00    138.28 o 
  15  11   4      136.12       -1.23    120.33 o 
  16  11   4       37.23       70.00    133.92 o 
  17  11   4     1433.42     1330.87    229.42 o 
   0  12   4    10870.03    10920.49    518.24 o 
   1  12   4        1.67       36.09     32.85 o 
   2  12   4     2565.89     2406.80    101.58 o 
   3  12   4        0.31       -1.91     17.61 o 
   4  12   4     4278.05     4059.48    189.26 o 
   5  12   4     1261.94     1455.40     85.99 o 
   6  12   4    17992.19    17855.24    683.22 o 
   7  12   4      472.76      473.83     69.39 o 
   8  12   4     8220.74     8341.94    407.07 o 
   9  12   4       74.73       32.63     35.17 o 
  10  12   4     1693.28     1572.25    132.14 o 
  11  12   4      585.43      382.36    108.77 o 
  12  12   4     2344.30     2721.74    286.61 o 
  13  12   4      220.75      205.61    138.49 o 
  14  12   4     1500.17     1370.20    225.75 o 
  15  12   4        2.10       14.25    179.93 o 
  16  12   4      420.01      458.85    179.17 o 
   1  13   4        5.16       19.62     31.88 o 
   2  13   4      850.02      797.58     58.87 o 
   3  13   4     5440.35     6082.28    248.13 o 
   4  13   4        1.20       -3.32     29.83 o 
   5  13   4     1642.66     1696.23    107.09 o 
   6  13   4      126.45       96.07     36.84 o 
   7  13   4      252.26      197.28     69.22 o 
   8  13   4      600.28      506.93     82.70 o 
   9  13   4     2903.21     2623.66    215.22 o 
  10  13   4       38.67       58.25     83.36 o 
  11  13   4      847.39      724.66    164.50 o 
  12  13   4      136.46      206.73    130.90 o 
  13  13   4       81.01       28.66    129.95 o 
  14  13   4      177.90      258.52    150.56 o 
  15  13   4     2744.61     2911.62    455.31 o 
   0  14   4      194.06      125.87     70.38 o 
   1  14   4      224.01      153.02     42.28 o 
   2  14   4        0.33      -23.74     45.26 o 
   3  14   4        2.92        1.03     30.24 o 
   4  14   4       57.40       15.70     36.29 o 
   5  14   4      102.89       89.87     49.88 o 
   6  14   4     1125.12      963.55     91.62 o 
   7  14   4      131.65      111.78    107.54 o 
   8  14   4      315.67      267.13    146.71 o 
   9  14   4        4.46      122.35    150.64 o 
  10  14   4        0.20       -9.27     92.64 o 
  11  14   4      285.81       85.08    133.29 o 
  12  14   4       53.31      -55.89    162.52 o 
  13  14   4        2.36       25.59    167.12 o 
  14  14   4        3.74      -19.57    227.65 o 
   1  15   4     1220.72     1190.34     93.22 o 
   2  15   4      267.03      289.99     58.36 o 
   3  15   4     4164.24     4244.51    223.36 o 
   4  15   4        7.73       34.76     42.68 o 
   5  15   4     3864.99     3977.86    256.25 o 
   6  15   4       53.83       79.61     76.87 o 
   7  15   4      599.34      556.37    152.00 o 
   8  15   4      181.17      101.50    137.79 o 
   9  15   4     5129.05     5049.90    512.78 o 
  10  15   4       25.51       87.90    153.88 o 
  11  15   4     2378.24     2053.20    307.97 o 
  12  15   4       17.02       79.68    126.80 o 
  13  15   4      136.46      286.09    158.93 o 
   0  16   4      391.49      431.67    133.15 o 
   1  16   4        0.26      -26.24     54.53 o 
   2  16   4     6820.33     7408.12    361.16 o 
   3  16   4       79.91      128.54     66.08 o 
   4  16   4     7189.30     7279.20    459.38 o 
   5  16   4      137.32      118.74     82.87 o 
   6  16   4     2102.93     2019.41    208.25 o 
   7  16   4       85.69       21.22     64.84 o 
   8  16   4     3793.29     4386.84    407.27 o 
   9  16   4      343.95      533.74    176.24 o 
  10  16   4     2367.43     2381.26    280.86 o 
  11  16   4        0.32       35.92    130.45 o 
   1  17   4     1181.30      967.50    114.29 o 
   2  17   4      367.90      282.54     81.54 o 
   3  17   4       37.15       12.56     73.16 o 
   4  17   4       85.78      144.43    102.37 o 
   5  17   4     2629.84     3054.82    285.52 o 
   6  17   4       33.34      195.71    115.27 o 
   7  17   4     3822.05     3958.86    429.21 o 
   8  17   4        0.25       29.06    194.56 o 
   9  17   4       73.30       69.40    180.81 o 
   0  18   4      728.29      716.20    156.58 o 
   1  18   4       59.60       56.24     58.78 o 
   2  18   4      949.78      943.91    152.06 o 
   3  18   4      160.22      132.94     81.03 o 
   4  18   4      315.85      381.30    120.59 o 
   5  18   4       27.37      -32.91    153.08 o 
   6  18   4       11.51       -1.00    189.91 o 
   7  18   4      102.59      233.56    155.28 o 
   1  19   4     5787.03     6073.97    400.99 o 
   2  19   4      115.47      113.47    103.55 o 
   1   1   5     7278.42     7000.20    160.49 o 
   2   1   5     1098.66     1073.85    122.37 o 
   3   1   5    15594.67     9054.32   1892.39 o 
   4   1   5      511.92      590.70     73.95 o 
   5   1   5    15025.71    15849.88    370.39 o 
   6   1   5     5388.06     5739.11    152.30 o 
   7   1   5      218.66      350.10     32.76 o 
   8   1   5      967.48     1224.13     60.76 o 
   9   1   5    16943.08    16837.10    453.20 o 
  10   1   5      635.11      846.87     60.08 o 
  11   1   5     6391.56     6321.53    224.56 o 
  12   1   5       39.25       15.51     29.07 o 
  13   1   5       10.98       44.60     41.74 o 
  14   1   5      663.20      686.16     73.14 o 
  15   1   5     7618.48     8113.15    343.68 o 
  16   1   5      134.21      304.67     74.65 o 
  17   1   5     1519.45     1360.99    147.37 o 
  18   1   5      250.87      349.68    136.76 o 
  19   1   5       45.29       41.97    175.92 o 
  20   1   5      233.04      230.05    228.82 o 
   0   2   5    52269.86    50655.73   1330.31 o 
   1   2   5       59.04      180.51     36.95 o 
   2   2   5    25226.96    24338.94    511.63 o 
   3   2   5      190.50      315.97     19.35 o 
   4   2   5    12647.18    11957.28    262.87 o 
   5   2   5      136.63      298.82     24.59 o 
   6   2   5    12785.96    12860.83    315.82 o 
   7   2   5      914.26     1084.96     50.04 o 
   8   2   5     7294.32     7746.04    228.87 o 
   9   2   5     1011.18      981.67     56.03 o 
  10   2   5     7350.16     7301.84    236.90 o 
  11   2   5      588.03      512.32     51.61 o 
  12   2   5     5330.01     5569.19    202.31 o 
  13   2   5      142.19      177.91     49.30 o 
  14   2   5     5157.57     5424.46    252.57 o 
  15   2   5      666.27      518.00     66.40 o 
  16   2   5     2160.82     1889.86    142.29 o 
  17   2   5        5.07        8.76     61.32 o 
  18   2   5     1248.07      952.03    178.34 o 
  19   2   5       18.91      -21.54     99.68 o 
  20   2   5     1712.66     1325.72    364.86 o 
   1   3   5    24309.19    23342.44    478.42 o 
   2   3   5      196.36      282.81     29.82 o 
   3   3   5     3017.59     3118.61     91.24 o 
   4   3   5      296.44      374.11     32.69 o 
   5   3   5      397.04      783.28     46.62 o 
   6   3   5     4887.35     5171.38    136.20 o 
   7   3   5     6831.41     6623.20    174.31 o 
   8   3   5     5145.79     4908.35    142.92 o 
   9   3   5       49.78      227.67     32.66 o 
  10   3   5      198.21      208.01     40.35 o 
  11   3   5     5811.10     5787.06    198.02 o 
  12   3   5     1815.44     2061.57    104.48 o 
  13   3   5    16224.28    16663.82    621.91 o 
  14   3   5     2195.68     2212.91    140.01 o 
  15   3   5       61.01       27.48     43.59 o 
  16   3   5       57.71        4.11     42.73 o 
  17   3   5      709.72      557.93    115.51 o 
  18   3   5        0.01      -14.84    113.37 o 
  19   3   5     1047.97     1263.39    245.00 o 
  20   3   5      385.05      338.74    204.00 o 
   0   4   5      216.76      259.11     27.00 o 
   1   4   5       82.69      139.10     14.19 o 
   2   4   5        1.78        5.42     17.36 o 
   3   4   5      183.99      240.14     29.89 o 
   4   4   5     1494.92     1433.49     58.59 o 
   5   4   5      163.15      151.74     24.16 o 
   6   4   5     4895.08     4896.06    130.15 o 
   7   4   5       14.49       29.65     17.37 o 
   8   4   5     1302.60     1277.06     70.14 o 
   9   4   5       63.41       95.25     28.50 o 
  10   4   5      528.82      616.59     54.82 o 
  11   4   5     2048.23     2007.87     95.50 o 
  12   4   5     1484.20     1385.89     83.05 o 
  13   4   5      424.78      304.56     58.89 o 
  14   4   5     1282.41     1422.64    101.09 o 
  15   4   5       48.69      104.58     51.23 o 
  16   4   5        6.60       44.96     39.93 o 
  17   4   5       80.30      123.38     99.44 o 
  18   4   5     1323.94     1246.45    182.58 o 
  19   4   5        0.38      -41.40    198.27 o 
  20   4   5      348.99      229.82    238.71 o 
   1   5   5     4816.40     4990.03    110.46 o 
   2   5   5     5163.71     5321.29    146.65 o 
   3   5   5      112.54      322.10     35.86 o 
   4   5   5      222.34      314.47     32.54 o 
   5   5   5     9131.67     9039.82    251.60 o 
   6   5   5      142.59      200.92     20.09 o 
   7   5   5    23556.95    23717.89    591.93 o 
   8   5   5      943.16     1017.26     59.89 o 
   9   5   5       67.28       86.43     27.25 o 
  10   5   5        0.03       26.49     24.04 o 
  11   5   5     1555.99     1524.25     92.08 o 
  12   5   5        6.01       28.73     29.51 o 
  13   5   5     5673.57     5910.10    251.97 o 
  14   5   5      629.24      588.99     74.58 o 
  15   5   5        3.01       61.97     55.72 o 
  16   5   5        4.11      -29.68     58.36 o 
  17   5   5     2825.26     2817.26    297.64 o 
  18   5   5       15.04       20.63    160.90 o 
  19   5   5     5631.00     5799.02    568.94 o 
  20   5   5      107.21      194.71    364.11 o 
   0   6   5     1529.71     1729.12     78.07 o 
   1   6   5      272.67      303.89     23.41 o 
   2   6   5     9253.65     9582.43    219.83 o 
   3   6   5     2217.75     2406.33     92.49 o 
   4   6   5    29997.33    29769.95    803.07 o 
   5   6   5      357.25      442.18     43.41 o 
   6   6   5    10845.43    10489.29    264.74 o 
   7   6   5     1177.45     1292.59     54.06 o 
   8   6   5     8569.25     8992.09    247.42 o 
   9   6   5       40.52       40.67     28.11 o 
  10   6   5     4537.19     4667.50    171.91 o 
  11   6   5      356.02      396.93     47.44 o 
  12   6   5     2937.07     2789.89    153.42 o 
  13   6   5      530.39      478.02     57.26 o 
  14   6   5     5008.59     4839.11    238.99 o 
  15   6   5        6.15       23.49     46.34 o 
  16   6   5     5238.81     5942.59    379.89 o 
  17   6   5      244.87       89.06    115.29 o 
  18   6   5      937.52     1182.29    206.23 o 
  19   6   5      327.71      103.91    154.62 o 
   1   7   5     3810.35     4244.28    114.86 o 
   2   7   5       80.44      146.78     20.89 o 
   3   7   5    10297.29     9989.72    264.92 o 
   4   7   5     1138.20     1301.29     47.62 o 
   5   7   5    11123.56    11144.05    308.15 o 
   6   7   5       16.36        9.31     12.11 o 
   7   7   5     4047.84     4096.25    137.58 o 
   8   7   5     2576.86     2479.68     96.17 o 
   9   7   5    10319.21    10470.47    308.09 o 
  10   7   5      397.97      471.95     42.34 o 
  11   7   5     2075.93     2037.05    106.78 o 
  12   7   5       40.99       27.82     45.89 o 
  13   7   5      268.18      186.96     57.46 o 
  14   7   5      261.32      129.91     42.91 o 
  15   7   5     1451.44     1404.04    160.88 o 
  16   7   5      315.85      481.91    151.04 o 
  17   7   5     1442.89     1532.82    221.36 o 
  18   7   5       11.53       66.78    155.53 o 
  19   7   5      285.46      162.64    171.87 o 
   0   8   5      269.44      267.71     50.06 o 
   1   8   5       17.32       33.89     24.09 o 
   2   8   5     2390.54     2301.53     76.14 o 
   3   8   5      116.04      181.19     28.62 o 
   4   8   5        1.31       34.65     18.54 o 
   5   8   5        1.12        2.11     16.20 o 
   6   8   5     2395.03     2277.59     85.62 o 
   7   8   5      803.54      773.20     46.12 o 
   8   8   5        0.78        8.04     20.20 o 
   9   8   5       72.21       68.85     30.79 o 
  10   8   5      224.90      203.30     36.08 o 
  11   8   5      873.52      745.71     61.59 o 
  12   8   5      447.49      379.83     56.70 o 
  13   8   5        2.87       28.20     33.56 o 
  14   8   5      382.02      296.60     82.80 o 
  15   8   5      244.28      133.23    113.65 o 
  16   8   5       38.67      129.73    164.34 o 
  17   8   5      280.82      228.18    168.36 o 
  18   8   5      331.17      166.17    182.10 o 
   1   9   5     6496.58     6514.81    196.58 o 
   2   9   5      111.50      169.79     24.99 o 
   3   9   5    14174.76    14546.01    410.58 o 
   4   9   5     1180.46     1389.88     67.53 o 
   5   9   5     6924.79     7102.28    199.06 o 
   6   9   5     1199.92     1121.04     56.58 o 
   7   9   5     1150.39     1216.03     63.28 o 
   8   9   5        3.41       35.36     24.21 o 
   9   9   5    11584.00    11836.94    527.08 o 
  10   9   5       54.98       85.70     31.29 o 
  11   9   5     5179.70     5047.49    235.43 o 
  12   9   5      260.49      293.72     63.25 o 
  13   9   5      241.68      261.40     66.30 o 
  14   9   5       14.11        9.24     57.07 o 
  15   9   5     4535.18     4857.30    442.56 o 
  16   9   5       43.49       66.16    125.73 o 
  17   9   5      684.30      607.96    188.47 o 
  18   9   5       26.95       96.66    170.37 o 
   0  10   5    13728.37    12941.75    554.16 o 
   1  10   5       27.59       65.42     23.04 o 
   2  10   5     5356.43     5490.53    190.80 o 
   3  10   5      145.65      113.09     29.60 o 
   4  10   5     1737.28     1826.53     82.80 o 
   5  10   5      264.05      212.56     29.31 o 
   6  10   5    13012.14    13413.19    419.91 o 
   7  10   5      118.09      238.62     40.82 o 
   8  10   5    14063.83    13977.94    512.40 o 
   9  10   5        1.06       24.60     28.98 o 
  10  10   5     2436.44     2341.55    138.62 o 
  11  10   5      396.06      288.71     50.48 o 
  12  10   5     5144.76     5389.65    375.54 o 
  13  10   5       35.34       92.23     88.40 o 
  14  10   5     2193.24     2582.65    268.24 o 
  15  10   5        0.10      -15.65    144.51 o 
  16  10   5      463.76      329.10    165.46 o 
  17  10   5       62.17       65.00    147.13 o 
   1  11   5     3424.61     3556.14    134.51 o 
   2  11   5       41.66       39.87     28.69 o 
   3  11   5       39.22       59.21     33.20 o 
   4  11   5      363.88      344.11     41.75 o 
   5  11   5     5235.95     5162.37    195.50 o 
   6  11   5      338.65      332.70     53.83 o 
   7  11   5     3624.29     3700.78    182.17 o 
   8  11   5     2515.50     2398.43    144.47 o 
   9  11   5       45.58       66.09     45.10 o 
  10  11   5       78.61       83.46     59.20 o 
  11  11   5      583.99      386.16    104.88 o 
  12  11   5      486.22      265.09    100.15 o 
  13  11   5      697.58      594.22    160.53 o 
  14  11   5      314.02      258.61    140.75 o 
  15  11   5      141.03      207.05    188.95 o 
  16  11   5       29.46        2.34     96.23 o 
   0  12   5     3468.49     3438.36    231.43 o 
   1  12   5       19.96       30.92     17.47 o 
   2  12   5       84.64       97.16     33.43 o 
   3  12   5      109.00      100.39     38.40 o 
   4  12   5      107.40      102.95     38.92 o 
   5  12   5      103.08      150.24     37.82 o 
   6  12   5     1317.41     1311.41     85.29 o 
   7  12   5      547.77      552.38     55.75 o 
   8  12   5        3.79        6.96     46.66 o 
   9  12   5      510.00      464.77     87.57 o 
  10  12   5      174.18      116.10     71.93 o 
  11  12   5      221.26      211.10     88.86 o 
  12  12   5     1670.89     1647.50    272.17 o 
  13  12   5       95.45       56.39    122.56 o 
  14  12   5      200.33      242.68    194.61 o 
  15  12   5      298.44      251.45    159.09 o 
   1  13   5     5136.29     5385.98    228.19 o 
   2  13   5     1016.94      886.61     62.92 o 
   3  13   5     2561.88     2523.37    144.02 o 
   4  13   5      589.94      533.91     61.66 o 
   5  13   5     2298.43     2376.75    129.60 o 
   6  13   5       83.33       36.20     40.46 o 
   7  13   5     2738.48     2554.31    156.44 o 
   8  13   5       56.28      187.84     97.49 o 
   9  13   5      403.01      268.57     83.95 o 
  10  13   5        4.91       12.62     60.60 o 
  11  13   5     1837.16     2163.48    252.83 o 
  12  13   5        2.95       80.76    117.41 o 
  13  13   5     3388.09     3307.15    373.09 o 
  14  13   5      144.18      126.71    195.56 o 
   0  14   5     4398.84     4049.94    337.13 o 
   1  14   5      504.41      542.45     56.03 o 
   2  14   5     6864.44     7806.87    322.61 o 
   3  14   5       11.76       71.52     44.09 o 
   4  14   5     8319.30     8495.15    382.59 o 
   5  14   5      876.29      873.70     85.37 o 
   6  14   5      432.49      412.19     80.04 o 
   7  14   5       44.86      -41.90     94.48 o 
   8  14   5      671.95      636.46    137.54 o 
   9  14   5      228.81      362.05    149.13 o 
  10  14   5     6429.10     6838.87    628.88 o 
  11  14   5      246.43       91.64    154.24 o 
  12  14   5     1142.62     1316.16    222.33 o 
  13  14   5      114.02      166.81    160.28 o 
   1  15   5     2725.54     2849.67    160.78 o 
   2  15   5      212.13      183.22     54.82 o 
   3  15   5     4392.88     4612.03    264.23 o 
   4  15   5       48.48       87.10     50.43 o 
   5  15   5       24.59       70.94     83.79 o 
   6  15   5       32.10       60.68     86.19 o 
   7  15   5       37.39      -32.81    136.55 o 
   8  15   5       69.28       51.80    101.19 o 
   9  15   5     1551.00     1355.07    200.26 o 
  10  15   5        0.12       50.81    146.50 o 
  11  15   5     1978.30     1562.63    266.82 o 
  12  15   5        0.17       41.48    185.41 o 
   0  16   5       22.01       -1.52     86.15 o 
   1  16   5       86.83       27.41     41.30 o 
   2  16   5      314.47      340.33     83.63 o 
   3  16   5        7.02       28.36     52.73 o 
   4  16   5      396.86      373.81     93.64 o 
   5  16   5      203.66       76.14    122.14 o 
   6  16   5      155.91      168.23    142.80 o 
   7  16   5       76.19      161.35    133.68 o 
   8  16   5      426.98      369.69    152.58 o 
   9  16   5       91.44      175.87    159.97 o 
  10  16   5     1245.54     1088.01    238.76 o 
   1  17   5     3328.22     3356.28    233.90 o 
   2  17   5       36.22        7.54     71.60 o 
   3  17   5     3681.90     4358.48    345.26 o 
   4  17   5      430.19      254.14    112.75 o 
   5  17   5     2133.10     2236.26    306.89 o 
   6  17   5       22.19      -30.24    199.99 o 
   7  17   5     1624.78     1423.57    230.52 o 
   8  17   5      107.85       36.90     74.26 o 
   0  18   5     6864.87     6868.27    592.75 o 
   1  18   5        0.74       34.35     62.55 o 
   2  18   5     3095.24     3449.24    366.52 o 
   3  18   5       18.10       59.02    112.44 o 
   4  18   5      890.58      733.50    157.16 o 
   5  18   5       65.47      101.68    158.43 o 
   0   0   6      876.33      803.78     70.29 o 
   1   0   6     2863.10     2685.74     98.41 o 
   2   0   6    33341.83    33308.64    948.75 o 
   3   0   6     4236.88     6164.73    218.06 o 
   4   0   6    36922.40    36649.86   1146.04 o 
   5   0   6     5124.70     5154.70    191.94 o 
   6   0   6     3003.87     3044.80    157.02 o 
   7   0   6      221.85      225.92     46.59 o 
   8   0   6     8518.37     8397.37    360.89 o 
   9   0   6     1712.05     1654.72    113.59 o 
  10   0   6     8838.43     8697.68    462.70 o 
  11   0   6     4514.31     5004.03    266.31 o 
  12   0   6     1274.02     1285.93    124.20 o 
  13   0   6     1466.23     1414.04    142.33 o 
  14   0   6     1356.46     1276.48    137.05 o 
  15   0   6       42.69       -8.93     53.80 o 
  16   0   6     4744.98     5072.99    508.06 o 
  17   0   6     2873.00     2525.35    391.45 o 
  18   0   6     3143.26     3583.48    728.22 o 
  19   0   6      281.87      166.79    276.41 o 
  20   0   6     2085.55     2347.58    528.75 o 
   1   1   6     8866.16     8768.70    200.57 o 
   2   1   6     1428.70     1584.39     49.25 o 
   3   1   6     3828.18     2750.75    252.28 o 
   4   1   6       28.38      125.26     21.54 o 
   5   1   6    14136.19    14078.67    625.31 o 
   6   1   6        7.51       12.98     14.77 o 
   7   1   6     4100.94     4124.20    136.80 o 
   8   1   6        0.62        5.97     15.57 o 
   9   1   6     4345.08     4286.70    151.41 o 
  10   1   6      196.79      362.24     42.20 o 
  11   1   6     3578.82     3689.83    165.52 o 
  12   1   6        3.85       77.32     41.03 o 
  13   1   6      711.55      699.31     68.98 o 
  14   1   6      268.31      264.77     67.70 o 
  15   1   6     1382.81     1257.92    104.45 o 
  16   1   6      192.72      186.43     74.44 o 
  17   1   6     1106.04     1172.62    183.00 o 
  18   1   6        7.57      -27.84    230.77 o 
  19   1   6     1900.12     1670.21    363.03 o 
  20   1   6        2.33      105.92    191.94 o 
   0   2   6     1148.20     1149.92     58.49 o 
   1   2   6        3.52        9.29      7.78 o 
   2   2   6      524.95      485.88     25.47 o 
   3   2   6     3475.51     3274.63     85.33 o 
   4   2   6      659.71      878.32     41.51 o 
   5   2   6      329.64      353.43     29.15 o 
   6   2   6      736.87      735.46     47.18 o 
   7   2   6       54.46       29.54     17.89 o 
   8   2   6       23.36       44.42     22.79 o 
   9   2   6      897.03      927.90     56.62 o 
  10   2   6      681.01      750.20     52.44 o 
  11   2   6     7128.12     6954.00    260.68 o 
  12   2   6     1298.49     1250.36     84.16 o 
  13   2   6       63.59       21.48     31.32 o 
  14   2   6       27.35      136.83     45.25 o 
  15   2   6      794.88      815.48     86.47 o 
  16   2   6      513.47      536.75    114.69 o 
  17   2   6      270.77      333.07    133.35 o 
  18   2   6      117.31       95.47    158.51 o 
  19   2   6      405.68       97.56    184.01 o 
  20   2   6      113.23      206.35    260.08 o 
   1   3   6    11230.28    11309.29    271.57 o 
   2   3   6      988.96     1091.52     40.04 o 
   3   3   6     6089.49     5811.37    145.59 o 
   4   3   6      655.16      782.62     42.97 o 
   5   3   6    14207.02    14419.53    357.93 o 
   6   3   6     1087.98     1623.40     73.07 o 
   7   3   6    10903.20    10816.11    296.42 o 
   8   3   6       61.45      151.40     28.89 o 
   9   3   6      284.07      326.60     59.13 o 
  10   3   6       27.13       41.71     36.11 o 
  11   3   6     1316.50     1328.18     76.68 o 
  12   3   6      212.12      203.50     46.01 o 
  13   3   6     6760.65     6737.94    313.33 o 
  14   3   6      176.44      167.89     48.76 o 
  15   3   6     2211.34     2483.76    159.96 o 
  16   3   6        2.23      -15.55     47.07 o 
  17   3   6      390.53      311.45    113.90 o 
  18   3   6       64.50       83.22    200.94 o 
  19   3   6      731.63      663.43    252.98 o 
   0   4   6    16676.70    16084.29    422.04 o 
   1   4   6       67.37      221.55     19.97 o 
   2   4   6     9720.80     9660.66    230.64 o 
   3   4   6     1754.83     1895.42     70.07 o 
   4   4   6     8270.74     8504.81    243.94 o 
   5   4   6     1404.80     1495.96     59.60 o 
   6   4   6     8323.57     8401.91    246.68 o 
   7   4   6      260.81      462.58     52.32 o 
   8   4   6     8151.47     8127.71    251.78 o 
   9   4   6      782.11      822.66     53.28 o 
  10   4   6     8049.03     4967.38   1078.33 o 
  11   4   6     6942.39     6906.52    229.42 o 
  12   4   6     3101.74     3625.65    160.37 o 
  13   4   6      762.74      604.89     66.21 o 
  14   4   6     2581.92     2712.21    159.73 o 
  15   4   6      596.93      397.29    104.22 o 
  16   4   6     2670.20     2767.19    212.58 o 
  17   4   6     1506.47     1413.33    185.83 o 
  18   4   6     1844.04     1762.74    277.07 o 
  19   4   6       92.91       31.06    217.88 o 
   1   5   6     1410.49     1354.95     46.83 o 
   2   5   6      854.57      823.23     45.06 o 
   3   5   6     2454.77     2514.68     93.65 o 
   4   5   6     2653.03     2875.09    108.69 o 
   5   5   6     2053.18     2019.12     83.02 o 
   6   5   6       11.21      125.33     31.34 o 
   7   5   6    12395.76    12069.58    333.09 o 
   8   5   6     2963.30     3095.75    103.57 o 
   9   5   6     2316.35     2557.87    111.38 o 
  10   5   6      118.81       84.18     31.99 o 
  11   5   6      570.21      303.30    115.33 o 
  12   5   6      199.06      188.79     46.17 o 
  13   5   6     3064.17     2853.46    162.56 o 
  14   5   6      422.98      386.56     67.42 o 
  15   5   6     1150.31     1284.75    141.76 o 
  16   5   6       35.34       22.71    115.21 o 
  17   5   6     1418.20     1320.97    164.14 o 
  18   5   6      203.55       23.16    135.76 o 
  19   5   6      494.47      608.06    235.55 o 
   0   6   6     2105.97     1940.05     91.57 o 
   1   6   6      519.92      514.76     27.52 o 
   2   6   6      121.34      122.83     28.64 o 
   3   6   6       39.51       34.45     24.74 o 
   4   6   6      157.99      147.85     36.79 o 
   5   6   6     3094.38     3038.50    115.80 o 
   6   6   6       34.18       11.99     21.87 o 
   7   6   6      506.86      424.93     46.25 o 
   8   6   6     1429.91     1483.81     78.35 o 
   9   6   6      829.84      854.05     53.27 o 
  10   6   6      372.52      355.94     42.97 o 
  11   6   6     1790.43     1686.85     92.03 o 
  12   6   6      845.33      912.86     87.00 o 
  13   6   6        2.03       23.46     43.74 o 
  14   6   6       46.37       -1.14     37.86 o 
  15   6   6        6.48       43.24     77.51 o 
  16   6   6       45.62       82.28     94.80 o 
  17   6   6     1193.11     1241.10    254.86 o 
  18   6   6      114.26      188.00    147.10 o 
  19   6   6        7.14       33.85    229.45 o 
   1   7   6    10302.29    10101.39    250.36 o 
   2   7   6     1278.49     1437.71     52.39 o 
   3   7   6     4046.30     4004.07    142.21 o 
   4   7   6     1081.00     1166.95     71.18 o 
   5   7   6       38.70      112.31     36.47 o 
   6   7   6      614.35      626.06     54.64 o 
   7   7   6     2560.78     2261.54    109.82 o 
   8   7   6      151.93      187.43     41.63 o 
   9   7   6     5994.67     6447.60    208.25 o 
  10   7   6      360.39      408.36     38.83 o 
  11   7   6     6010.75     6555.39    262.92 o 
  12   7   6        9.63       39.42     41.24 o 
  13   7   6     4208.71     3916.86    261.51 o 
  14   7   6      586.41      592.38    100.27 o 
  15   7   6     1097.35     1257.00    155.56 o 
  16   7   6      301.27      167.65    159.05 o 
  17   7   6     1106.93      752.58    190.23 o 
  18   7   6      428.92      859.65    206.08 o 
   0   8   6     3673.82     3577.29    182.84 o 
   1   8   6      317.26      335.39     30.30 o 
   2   8   6    21114.88    21774.17    592.66 o 
   3   8   6     2373.74     2760.28     98.63 o 
   4   8   6    15139.60    15831.98    479.12 o 
   5   8   6      450.53      614.31     52.51 o 
   6   8   6      508.55      504.80     57.34 o 
   7   8   6      605.12      537.50     61.45 o 
   8   8   6     8269.69     8134.44    298.23 o 
   9   8   6      140.17      254.20     30.47 o 
  10   8   6    15905.69    16118.09    676.24 o 
  11   8   6     3052.81     3180.44    162.41 o 
  12   8   6     5522.77     5860.34    271.81 o 
  13   8   6      381.33      337.09     64.23 o 
  14   8   6     3130.68     2932.87    203.25 o 
  15   8   6      148.59      115.84     95.43 o 
  16   8   6     2597.07     2553.17    354.05 o 
  17   8   6      973.12     1031.92    229.54 o 
  18   8   6      104.56      251.97    176.85 o 
   1   9   6     9153.47     9314.73    266.34 o 
   2   9   6      334.01      320.87     33.67 o 
   3   9   6      852.85      968.32     50.99 o 
   4   9   6     1856.65     1822.07     79.79 o 
   5   9   6     5497.80     5540.88    201.89 o 
   6   9   6      226.50      337.60     50.30 o 
   7   9   6     1101.57     1027.37     86.87 o 
   8   9   6     2798.94     2860.92    139.23 o 
   9   9   6       48.19       58.71     34.50 o 
  10   9   6      580.93      496.64     56.85 o 
  11   9   6     2542.27     2393.96    140.92 o 
  12   9   6       10.18       31.83     52.32 o 
  13   9   6     3644.96     3755.75    269.94 o 
  14   9   6      203.62      145.81     68.29 o 
  15   9   6      693.50      466.98    163.18 o 
  16   9   6      555.93      338.79    180.34 o 
  17   9   6        1.60       29.12    174.95 o 
   0  10   6     1133.56     1086.73    135.41 o 
   1  10   6      647.99      620.27     40.04 o 
   2  10   6      168.80      151.61     36.17 o 
   3  10   6     1279.97     1256.80     60.17 o 
   4  10   6     1675.31     1678.55     86.71 o 
   5  10   6     4805.63     4519.69    177.09 o 
   6  10   6     1800.18     1812.11     94.65 o 
   7  10   6      462.72      456.48     36.70 o 
   8  10   6     2061.39     2054.70     98.34 o 
   9  10   6      817.31      638.42     74.23 o 
  10  10   6       87.98       59.19     40.43 o 
  11  10   6      435.24      435.46     60.87 o 
  12  10   6       70.80       85.41    103.06 o 
  13  10   6       89.84      107.78    156.96 o 
  14  10   6        0.98      -30.43    148.19 o 
  15  10   6        5.74      226.28    134.65 o 
  16  10   6       92.68      140.54    163.36 o 
   1  11   6     2642.38     2729.81    113.28 o 
   2  11   6      494.37      540.83     47.06 o 
   3  11   6     1004.64     1142.69     70.09 o 
   4  11   6      305.99      199.65     39.82 o 
   5  11   6     9861.65     9692.39    379.80 o 
   6  11   6      125.61      177.78     43.04 o 
   7  11   6     7238.06     7100.78    326.42 o 
   8  11   6      397.49      388.19     59.18 o 
   9  11   6     1278.58     1397.52    173.04 o 
  10  11   6      978.49      910.44     88.40 o 
  11  11   6     1380.66     1481.10    188.77 o 
  12  11   6      281.59      345.32    140.75 o 
  13  11   6     1821.57     1618.88    256.50 o 
  14  11   6     1267.39     1271.52    226.37 o 
  15  11   6      872.06      931.24    215.97 o 
  16  11   6        6.92       20.14    192.77 o 
   0  12   6     3745.23     4127.20    275.94 o 
   1  12   6      141.17      161.03     36.76 o 
   2  12   6     2382.83     2584.28    129.11 o 
   3  12   6        6.52       -2.56     30.16 o 
   4  12   6     5396.72     5587.43    255.36 o 
   5  12   6      265.43      226.74     46.50 o 
   6  12   6     6188.62     6312.27    309.78 o 
   7  12   6        8.50        3.77     40.86 o 
   8  12   6     3021.64     2681.09    238.68 o 
   9  12   6      119.78      207.40    106.07 o 
  10  12   6     3017.52     2714.79    285.64 o 
  11  12   6      210.54      288.41    121.68 o 
  12  12   6     1310.59     1387.15    219.96 o 
  13  12   6       14.55        5.31    109.61 o 
  14  12   6     1779.69     1541.24    248.74 o 
  15  12   6       55.40       -5.64    185.04 o 
   1  13   6     2183.51     1938.66    115.98 o 
   2  13   6        3.15       44.98     42.23 o 
   3  13   6     3658.57     3769.71    217.64 o 
   4  13   6     1081.88     1021.92     82.11 o 
   5  13   6      779.48      900.98     88.05 o 
   6  13   6        9.83       12.44     48.05 o 
   7  13   6     1546.73     1489.42    116.98 o 
   8  13   6      886.89     1068.35    144.31 o 
   9  13   6     1128.31     1202.20    207.94 o 
  10  13   6      137.44      328.22    135.78 o 
  11  13   6      127.02      112.55    123.80 o 
  12  13   6      257.59      168.13    153.40 o 
  13  13   6      123.76      239.51    176.32 o 
  14  13   6      229.06      221.31    175.39 o 
   0  14   6      124.36      111.32     62.10 o 
   1  14   6      410.11      290.14     55.32 o 
   2  14   6        8.24       27.05     65.45 o 
   3  14   6        2.79       13.98     32.67 o 
   4  14   6       98.81      144.58     49.47 o 
   5  14   6     1053.52     1014.30    102.85 o 
   6  14   6      428.58      410.03     87.18 o 
   7  14   6        5.12        0.10    137.29 o 
   8  14   6       21.56      -12.39     81.61 o 
   9  14   6      204.14      154.35    149.39 o 
  10  14   6      184.58       49.05    156.34 o 
  11  14   6      190.44      102.10    139.35 o 
  12  14   6      129.45       -2.29    130.06 o 
   1  15   6     3509.43     3489.42    222.10 o 
   2  15   6      362.23      326.93     68.06 o 
   3  15   6     4266.28     4253.26    302.03 o 
   4  15   6      207.00      260.43     61.98 o 
   5  15   6     2357.06     2469.40    240.83 o 
   6  15   6      907.11      637.48    164.85 o 
   7  15   6     1929.82     1950.15    232.66 o 
   8  15   6      983.01      980.22    215.44 o 
   9  15   6     1348.64     1394.69    286.00 o 
  10  15   6       69.88      144.49    210.58 o 
  11  15   6      386.94      282.63    165.40 o 
   0  16   6     1087.72     1035.18    156.69 o 
   1  16   6        1.33       41.12     59.79 o 
   2  16   6     5201.65     5045.80    375.32 o 
   3  16   6      895.39     1031.19    137.23 o 
   4  16   6     4404.31     4311.86    426.15 o 
   5  16   6      128.26      -12.07    108.17 o 
   6  16   6     1133.62     1236.45    219.27 o 
   7  16   6      448.52      564.77    169.73 o 
   8  16   6     3078.93     3010.63    360.47 o 
   9  16   6       37.84      208.72    172.62 o 
   1  17   6      571.28      514.94     83.08 o 
   2  17   6     1567.52     1905.86    229.38 o 
   3  17   6       27.94       55.09    163.05 o 
   4  17   6        2.25       38.86    133.43 o 
   5  17   6     2263.61     2410.53    264.20 o 
   6  17   6      152.95      186.31    171.85 o 
   7  17   6     2906.45     2941.29    351.24 o 
   0  18   6      214.54       97.62    133.95 o 
   1  18   6       42.77       95.75    147.22 o 
   2  18   6      582.80      572.57    112.96 o 
   3  18   6       98.37       47.64     82.28 o 
   1   1   7    10113.44     9684.21    221.38 o 
   2   1   7     9912.64    10327.39    219.00 o 
   3   1   7     5831.21     5982.02    226.26 o 
   4   1   7     1021.55     1015.94     94.11 o 
   5   1   7     4552.03     3156.23    474.97 o 
   6   1   7      171.65      250.43     30.46 o 
   7   1   7     4473.91     4300.87    144.43 o 
   8   1   7     2026.84     2095.34     94.10 o 
   9   1   7     1400.03     1551.80     74.92 o 
  10   1   7     2710.09     2437.96    106.48 o 
  11   1   7     2933.48     3137.53    163.01 o 
  12   1   7      766.94      816.92     71.34 o 
  13   1   7     3213.06     3161.81    164.28 o 
  14   1   7      935.27      846.70     85.89 o 
  15   1   7      536.75      521.34     94.27 o 
  16   1   7      533.34      424.12    221.82 o 
  17   1   7      930.85      855.00    228.02 o 
  18   1   7      508.01      488.73    206.68 o 
  19   1   7      816.89      871.20    293.66 o 
   0   2   7    13868.02    13676.61    377.49 o 
   1   2   7      287.28      463.19     28.46 o 
   2   2   7    12216.19    11368.01    478.70 o 
   3   2   7      444.79      456.90     29.03 o 
   4   2   7     8695.62     8203.99    189.66 o 
   5   2   7      443.24      594.07     33.76 o 
   6   2   7     7672.88     7999.38    235.27 o 
   7   2   7      276.56      467.37     36.32 o 
   8   2   7     6969.97     7385.53    233.64 o 
   9   2   7      391.03      337.06     35.19 o 
  10   2   7     4391.11     4086.24    174.41 o 
  11   2   7     2873.09     2711.53    142.55 o 
  12   2   7     4132.48     4111.74    230.95 o 
  13   2   7      160.88      126.30     46.14 o 
  14   2   7     4850.21     5290.31    292.68 o 
  15   2   7      327.04      305.54    101.94 o 
  16   2   7     2287.83     2368.01    252.22 o 
  17   2   7      137.12      322.79    226.76 o 
  18   2   7     1139.20     1241.94    294.07 o 
  19   2   7        4.40      -24.25    181.58 o 
   1   3   7     6895.00     6782.83    207.76 o 
   2   3   7      562.66      596.80     30.61 o 
   3   3   7     2716.59     2658.49     92.20 o 
   4   3   7     1627.15     1709.98     75.62 o 
   5   3   7     6643.46     6873.29    189.53 o 
   6   3   7      301.02      510.89     46.58 o 
   7   3   7     1972.46     1888.71     88.08 o 
   8   3   7     8023.53     8220.16    246.22 o 
   9   3   7     4842.46     4666.11    179.24 o 
  10   3   7      302.90      236.14     37.15 o 
  11   3   7     4506.51     4588.51    215.91 o 
  12   3   7     2047.73     1773.90    101.92 o 
  13   3   7      603.08      598.00     62.81 o 
  14   3   7      587.03      512.51     75.16 o 
  15   3   7     1945.20     1883.38    194.10 o 
  16   3   7     1177.04     1128.85    164.38 o 
  17   3   7      863.24      879.67    367.76 o 
  18   3   7      427.35      318.66    188.92 o 
  19   3   7      325.76      352.66    187.42 o 
   0   4   7       44.70       12.33     15.79 o 
   1   4   7     3387.49     3118.80     95.39 o 
   2   4   7      354.52      486.78     37.37 o 
   3   4   7     2104.45     2072.17     87.31 o 
   4   4   7     1021.79      953.84     58.50 o 
   5   4   7      183.21      147.13     32.35 o 
   6   4   7       88.56      102.45     26.98 o 
   7   4   7       13.95      102.87     32.65 o 
   8   4   7     1043.61      973.82     69.13 o 
   9   4   7       53.66       92.98     26.41 o 
  10   4   7       55.29       52.47     27.76 o 
  11   4   7        0.49       15.53     37.65 o 
  12   4   7       71.87       69.88     34.89 o 
  13   4   7      678.23      529.68     63.54 o 
  14   4   7      159.73      157.32     75.54 o 
  15   4   7      981.85      894.15    125.86 o 
  16   4   7      298.38      148.09    101.62 o 
  17   4   7        4.82       69.00    215.13 o 
  18   4   7       76.55       50.17    322.79 o 
  19   4   7        6.93       40.05    150.72 o 
   1   5   7     5793.65     6067.47    148.61 o 
   2   5   7     7395.32     7440.19    246.60 o 
   3   5   7     6641.78     6594.17    208.03 o 
   4   5   7       74.31       97.17     29.07 o 
   5   5   7     6065.81     6115.95    213.58 o 
   6   5   7      549.49      648.89     57.09 o 
   7   5   7     4755.98     5148.45    184.17 o 
   8   5   7      220.87      241.63     41.40 o 
   9   5   7     5722.07     5932.96    241.73 o 
  10   5   7     4151.02     4394.30    207.36 o 
  11   5   7     2865.60     3056.61    162.73 o 
  12   5   7      750.36      768.52     65.09 o 
  13   5   7      621.33      626.99    103.39 o 
  14   5   7      944.83     1123.53    132.64 o 
  15   5   7     1333.73     1323.34    292.18 o 
  16   5   7      296.83      367.86    122.26 o 
  17   5   7     1952.35     2413.52    378.33 o 
  18   5   7      100.75      116.37    232.76 o 
   0   6   7     5602.89     5809.72    222.27 o 
   1   6   7       42.68      204.66     33.89 o 
   2   6   7     9785.34     9704.28    273.37 o 
   3   6   7     5261.05     5275.22    182.04 o 
   4   6   7    10661.41    10917.16    337.82 o 
   5   6   7     1579.61     1494.78     82.22 o 
   6   6   7    10756.67    11487.67    382.07 o 
   7   6   7     1220.40     1218.20     82.02 o 
   8   6   7    10393.03    10557.63    330.00 o 
   9   6   7      557.78      592.62     62.89 o 
  10   6   7     3895.07     4173.63    202.69 o 
  11   6   7     2234.09     2199.26    118.05 o 
  12   6   7     2268.90     2188.55    146.19 o 
  13   6   7       35.34      142.27     51.98 o 
  14   6   7     2644.67     2393.27    203.48 o 
  15   6   7      142.02       63.42    115.53 o 
  16   6   7     2607.53     2417.11    293.55 o 
  17   6   7      272.53      159.54    187.42 o 
  18   6   7     1509.10     2178.95    545.09 o 
   1   7   7     2011.07     2077.20     72.15 o 
   2   7   7      126.18      280.20     41.23 o 
   3   7   7     2437.27     2463.24    100.46 o 
   4   7   7     8086.57     7494.00    258.44 o 
   5   7   7     1015.08     1123.71     73.16 o 
   6   7   7     2136.88     1891.27     93.63 o 
   7   7   7     4740.07     4982.02    197.83 o 
   8   7   7     1021.03     1069.45     80.22 o 
   9   7   7      888.26      936.88     80.88 o 
  10   7   7      821.60      779.49     81.17 o 
  11   7   7     1553.37     1667.01    127.53 o 
  12   7   7      400.61      430.75     58.34 o 
  13   7   7     2575.71     2599.99    196.74 o 
  14   7   7      283.26      280.70     99.91 o 
  15   7   7       17.54       93.68    113.14 o 
  16   7   7      890.18      986.36    211.94 o 
  17   7   7     1301.67     1089.56    226.50 o 
   0   8   7     1677.08     1707.23     89.64 o 
   1   8   7     4425.94     4267.94    149.02 o 
   2   8   7     1040.01     1067.94     62.91 o 
   3   8   7      180.68      200.68     43.46 o 
   4   8   7     1460.16     1471.53     83.17 o 
   5   8   7     3133.69     3247.48    143.26 o 
   6   8   7       12.09        5.32     25.13 o 
   7   8   7       16.57      145.77     47.09 o 
   8   8   7     2389.19     2298.14    158.80 o 
   9   8   7        5.40       33.28     37.35 o 
  10   8   7        0.99       37.89     48.82 o 
  11   8   7       15.02       -2.35     52.69 o 
  12   8   7      446.78      429.03     82.52 o 
  13   8   7      369.17      261.25     91.94 o 
  14   8   7       85.25      170.54    103.04 o 
  15   8   7      314.04      201.48    143.68 o 
  16   8   7      164.78       24.33     93.23 o 
  17   8   7      228.28      106.25    235.05 o 
   1   9   7     3059.39     3198.11    110.79 o 
   2   9   7      258.22      246.24     26.42 o 
   3   9   7     2431.00     2447.57    108.02 o 
   4   9   7     2200.08     1902.86    100.62 o 
   5   9   7     3041.39     3209.79    146.96 o 
   6   9   7      732.06      899.28     82.23 o 
   7   9   7     3635.12     3736.03    194.30 o 
   8   9   7       12.69      101.35     52.32 o 
   9   9   7     1486.48     1422.98    120.62 o 
  10   9   7     1068.46      889.87    164.12 o 
  11   9   7     2030.57     1933.03    177.16 o 
  12   9   7      306.81      318.98     90.43 o 
  13   9   7     2859.53     2906.58    264.79 o 
  14   9   7      363.72      137.24    171.83 o 
  15   9   7      902.77      577.20    217.37 o 
  16   9   7        7.68      101.60    163.12 o 
   0  10   7     9894.89    11073.47    587.98 o 
   1  10   7      619.36      705.38     48.27 o 
   2  10   7     6008.04     5981.03    208.18 o 
   3  10   7      113.23      166.89     29.22 o 
   4  10   7     4563.87     4402.88    226.42 o 
   5  10   7      801.34      716.26     81.51 o 
   6  10   7     4020.33     4103.61    219.59 o 
   7  10   7        3.06      109.61     50.34 o 
   8  10   7     3684.21     3877.76    265.82 o 
   9  10   7       26.08       86.02     58.38 o 
  10  10   7     4589.59     4020.48    326.42 o 
  11  10   7        0.77       -6.12     47.35 o 
  12  10   7     2734.02     2675.29    211.13 o 
  13  10   7      211.91      331.34    125.96 o 
  14  10   7     2669.07     3058.63    351.03 o 
  15  10   7        2.59      -35.99     83.76 o 
  16  10   7     1392.21     1360.85    242.20 o 
   1  11   7     4172.32     4306.50    155.42 o 
   2  11   7      206.66      185.08     34.40 o 
   3  11   7     1621.91     1463.52    133.62 o 
   4  11   7     2199.17     2211.53    186.99 o 
   5  11   7     3776.70     3339.04    248.18 o 
   6  11   7       77.69      131.29     80.02 o 
   7  11   7      448.86      605.99    115.86 o 
   8  11   7      186.70       97.36     54.96 o 
   9  11   7     1372.39     1271.43    148.62 o 
  10  11   7      816.83      655.05    114.31 o 
  11  11   7     1843.14     1426.71    220.18 o 
  12  11   7      157.61      171.85    124.13 o 
  13  11   7      454.27      365.08    132.44 o 
  14  11   7       93.19       29.32    114.09 o 
  15  11   7     1117.08     1199.75    289.47 o 
   0  12   7      104.39       68.94     40.52 o 
   1  12   7     1458.34     1549.07     87.74 o 
   2  12   7        3.40       33.08     30.05 o 
   3  12   7      259.81      209.36     37.70 o 
   4  12   7     1004.55     1027.28    110.72 o 
   5  12   7     2671.98     2890.09    213.91 o 
   6  12   7      329.93      376.88    100.11 o 
   7  12   7      629.46      529.42    104.11 o 
   8  12   7       36.34       40.99     83.93 o 
   9  12   7      467.99      328.98    163.57 o 
  10  12   7      421.32      439.79    148.90 o 
  11  12   7        3.17       -5.73    151.27 o 
  12  12   7        0.54       82.99    141.43 o 
  13  12   7       55.08       48.76     73.63 o 
  14  12   7      287.29      237.98    195.67 o 
   1  13   7     3362.40     3243.66    146.30 o 
   2  13   7      218.17      192.57     53.44 o 
   3  13   7     3814.22     3751.61    195.33 o 
   4  13   7     1755.86     2031.18    165.46 o 
   5  13   7     3483.16     3534.88    276.71 o 
   6  13   7      255.49      283.65     92.83 o 
   7  13   7     1733.16     1737.25    156.58 o 
   8  13   7     1067.30     1088.64    184.38 o 
   9  13   7     2406.36     1938.63    277.94 o 
  10  13   7      297.67      318.70    154.08 o 
  11  13   7     2126.83     1949.29    269.58 o 
  12  13   7       27.48       13.58    162.11 o 
  13  13   7      533.28      721.15    235.29 o 
   0  14   7     2929.68     2666.58    194.09 o 
   1  14   7     1153.09      921.79     72.32 o 
   2  14   7     3158.01     2882.10    177.82 o 
   3  14   7      604.68      615.58     78.71 o 
   4  14   7     3743.03     3909.49    321.64 o 
   5  14   7       86.42      138.27     79.31 o 
   6  14   7     4529.85     4455.79    399.74 o 
   7  14   7      272.06      238.58    137.02 o 
   8  14   7     2546.27     2406.22    280.00 o 
   9  14   7        2.28      126.00    135.78 o 
  10  14   7      851.14      815.79    186.67 o 
  11  14   7     1094.03     1015.95    248.24 o 
   1  15   7      661.34      568.08     82.03 o 
   2  15   7      474.04      349.69     78.56 o 
   3  15   7     1154.90     1133.69    125.79 o 
   4  15   7       36.23       42.23     90.81 o 
   5  15   7      383.24      381.16    113.48 o 
   6  15   7       72.45       55.76    122.98 o 
   7  15   7     1806.66     1438.63    236.53 o 
   8  15   7        0.88       17.37    125.30 o 
   9  15   7      537.08      315.19    167.75 o 
  10  15   7       62.63       52.66    146.51 o 
   0  16   7      586.64      717.48    127.98 o 
   1  16   7      576.18      597.95     92.90 o 
   2  16   7      513.35      451.44     98.58 o 
   3  16   7       92.38      128.26    105.67 o 
   4  16   7       66.89       79.24     99.87 o 
   5  16   7      452.92      432.82    135.91 o 
   6  16   7       27.94      182.27    181.44 o 
   7  16   7      488.52      545.91    180.59 o 
   8  16   7      329.31      357.75    161.09 o 
   1  17   7     2328.30     2543.73    196.30 o 
   2  17   7      111.12      133.60     95.74 o 
   3  17   7     1704.74     1584.13    177.35 o 
   4  17   7      593.51      731.31    174.71 o 
   5  17   7     1863.44     1933.82    297.72 o 
   0   0   8    20451.68    19521.41    920.90 o 
   1   0   8      587.14      841.55     61.67 o 
   2   0   8     7954.86     8350.75    299.13 o 
   3   0   8      277.35      437.53     44.70 o 
   4   0   8     3911.47     3874.21    161.49 o 
   5   0   8      804.32     1092.87     73.29 o 
   6   0   8     5893.21     5703.16    235.32 o 
   7   0   8      593.26      628.47     66.33 o 
   8   0   8     1685.52     1965.26    132.17 o 
   9   0   8       62.60       25.01     50.63 o 
  10   0   8     5321.04     5538.21    407.46 o 
  11   0   8      858.29     1335.72    127.27 o 
  12   0   8    12608.59    12156.62    787.62 o 
  13   0   8       21.90      205.16     82.39 o 
  14   0   8     5099.84     5363.62    967.66 o 
  15   0   8       46.10     -158.63    364.54 o 
  16   0   8      977.50     1074.70    405.81 o 
  17   0   8      593.36      526.60    341.75 o 
  18   0   8      363.87      862.77    376.15 o 
   1   1   8    13372.63    13063.28    317.51 o 
   2   1   8     2725.70     2994.42     96.63 o 
   3   1   8     1929.95     1827.63     66.93 o 
   4   1   8      341.16      278.58     32.15 o 
   5   1   8      525.86      551.99     42.24 o 
   6   1   8      113.77       77.19     25.70 o 
   7   1   8     1669.59     1223.12    176.72 o 
   8   1   8       53.04       27.21     19.98 o 
   9   1   8     3432.00     3590.28    159.99 o 
  10   1   8      239.53      350.57     46.57 o 
  11   1   8     3060.63     3270.82    168.10 o 
  12   1   8      119.93      254.25     52.57 o 
  13   1   8     3202.48     3170.09    202.08 o 
  14   1   8      123.84      257.46    113.47 o 
  15   1   8     1292.74     1233.65    252.64 o 
  16   1   8      643.13      703.01    206.79 o 
  17   1   8      205.34      176.01    241.16 o 
  18   1   8       50.09      182.45    190.78 o 
   0   2   8      236.48      246.87     34.24 o 
   1   2   8      892.13      851.25     43.30 o 
   2   2   8     2301.40     1524.40    263.12 o 
   3   2   8      870.39     1142.33     58.94 o 
   4   2   8      228.55      309.49     26.29 o 
   5   2   8      407.53      384.84     26.62 o 
   6   2   8     2419.72     2267.68     82.40 o 
   7   2   8       79.16      210.12     30.94 o 
   8   2   8       94.80      152.61     33.90 o 
   9   2   8       17.39       25.06     23.41 o 
  10   2   8      215.19      215.17     43.31 o 
  11   2   8     2383.78     2342.86    133.14 o 
  12   2   8      283.46      236.94     50.61 o 
  13   2   8       18.79       50.69     53.00 o 
  14   2   8        2.60       85.60     88.72 o 
  15   2   8      176.24      384.24    155.53 o 
  16   2   8      327.30      219.88    168.60 o 
  17   2   8        0.93       -0.02    180.60 o 
  18   2   8      227.71      206.25    195.60 o 
   1   3   8     1952.45     1771.86    101.72 o 
   2   3   8      417.84      416.58     28.97 o 
   3   3   8     3486.72     3504.58    112.69 o 
   4   3   8      628.39      620.30     52.99 o 
   5   3   8     5703.26     5701.88    181.43 o 
   6   3   8      191.71      383.96     38.84 o 
   7   3   8     5483.21     5316.43    190.87 o 
   8   3   8     1104.05      954.42     77.70 o 
   9   3   8     1803.71     2080.10     97.99 o 
  10   3   8       29.66       59.51     28.72 o 
  11   3   8     1282.57     1536.27     89.76 o 
  12   3   8      462.14      399.43     67.93 o 
  13   3   8     1529.47     1272.10    148.39 o 
  14   3   8       52.38       27.42     80.56 o 
  15   3   8     1383.41     1098.18    208.33 o 
  16   3   8       96.10      157.76    208.08 o 
  17   3   8     1416.68     1987.92    369.17 o 
  18   3   8        0.45        5.19     67.69 o 
   0   4   8      299.43      329.03     68.52 o 
   1   4   8      503.59      543.04     30.10 o 
   2   4   8    13955.84    13679.38    387.19 o 
   3   4   8      216.04      698.53     57.25 o 
   4   4   8    23963.68    24205.14    658.26 o 
   5   4   8       84.51      134.76     38.27 o 
   6   4   8     2239.03     2400.66    155.66 o 
   7   4   8     2851.54     2657.08    107.62 o 
   8   4   8     9224.89     8680.87    314.59 o 
   9   4   8      183.04      743.99     87.91 o 
  10   4   8    15699.80    16451.64    660.23 o 
  11   4   8     1542.74     1397.93     93.81 o 
  12   4   8      335.45      380.23     52.71 o 
  13   4   8      276.35      270.09     74.98 o 
  14   4   8      941.77     1016.11    153.04 o 
  15   4   8      209.44      416.53    122.21 o 
  16   4   8     5033.32     5014.43    678.90 o 
  17   4   8       70.98        0.81    114.71 o 
  18   4   8     1068.81     1170.91    275.89 o 
   1   5   8     2208.41     2158.18     79.13 o 
   2   5   8       82.92      129.25     31.23 o 
   3   5   8     4796.87     4673.88    168.11 o 
   4   5   8     5966.75     5761.50    209.04 o 
   5   5   8     8776.77     9057.99    317.87 o 
   6   5   8      286.35      616.83     64.01 o 
   7   5   8     8538.22     8122.23    303.10 o 
   8   5   8       79.53      188.49     41.18 o 
   9   5   8       13.30       35.75     36.47 o 
  10   5   8        2.20       45.63     47.61 o 
  11   5   8      387.65      380.91     96.99 o 
  12   5   8       45.05       64.82     55.08 o 
  13   5   8     3816.24     3431.48    222.81 o 
  14   5   8       68.82      138.61     81.61 o 
  15   5   8      242.44      172.48    101.87 o 
  16   5   8       56.10      125.95    167.40 o 
  17   5   8      556.59      782.63    268.91 o 
   0   6   8     2158.41     1947.23    102.94 o 
   1   6   8     1010.60     1120.10     46.58 o 
   2   6   8     1527.27     1726.82     87.74 o 
   3   6   8      164.46      435.56     52.95 o 
   4   6   8     1412.00     1461.52     87.41 o 
   5   6   8     1284.57     1296.62     91.82 o 
   6   6   8       71.58       57.56     37.73 o 
   7   6   8     1008.07      965.04     73.10 o 
   8   6   8     1741.91     1841.46    120.44 o 
   9   6   8      612.36      658.19     73.23 o 
  10   6   8      585.89      611.14     81.45 o 
  11   6   8        1.51       35.61     45.48 o 
  12   6   8        5.04       20.21     40.62 o 
  13   6   8       12.01       11.89     51.31 o 
  14   6   8       25.69       90.54    109.43 o 
  15   6   8       34.27      -26.96    140.52 o 
  16   6   8      275.14      217.35    219.27 o 
  17   6   8      134.95      156.62    170.72 o 
   1   7   8     6903.02     6776.65    221.94 o 
   2   7   8     1941.75     1776.58    100.41 o 
   3   7   8     1307.51     1254.46     79.09 o 
   4   7   8      505.21      558.06     54.06 o 
   5   7   8    10637.06    10755.75    389.61 o 
   6   7   8        0.70      367.78     54.47 o 
   7   7   8     6820.49     6507.90    285.04 o 
   8   7   8      984.83      898.98     82.65 o 
   9   7   8      512.77      558.06     74.30 o 
  10   7   8      265.39      291.27     83.56 o 
  11   7   8     1210.52     1371.49    108.47 o 
  12   7   8      158.23      252.51     80.02 o 
  13   7   8     2423.15     2747.41    406.35 o 
  14   7   8       14.31       96.73     91.85 o 
  15   7   8      420.58      325.38    126.03 o 
  16   7   8       30.38       -8.58    194.67 o 
  17   7   8      110.84      124.72    225.81 o 
   0   8   8     4253.26     4293.02    167.10 o 
   1   8   8     1121.72     1033.97     53.16 o 
   2   8   8     5420.38     5461.92    213.77 o 
   3   8   8      685.98      779.00     61.73 o 
   4   8   8     3348.85     3343.47    154.93 o 
   5   8   8       33.62      158.51     59.39 o 
   6   8   8     4685.67     4951.10    201.08 o 
   7   8   8       35.86      104.15     53.49 o 
   8   8   8     3613.61     3836.62    195.02 o 
   9   8   8      557.38      603.67     74.20 o 
  10   8   8      910.48     1035.93    125.50 o 
  11   8   8       51.83       47.18     56.38 o 
  12   8   8     3067.63     3126.56    248.11 o 
  13   8   8      342.16      473.61    133.34 o 
  14   8   8     1186.17     1095.56    201.04 o 
  15   8   8      516.69      389.42    143.29 o 
  16   8   8     1065.79     1180.08    301.99 o 
   1   9   8     2661.92     2625.01    106.77 o 
   2   9   8       99.68      119.80     47.90 o 
   3   9   8      646.20      641.92     66.15 o 
   4   9   8     1860.79     1856.68    110.25 o 
   5   9   8     1382.85     1460.46     94.65 o 
   6   9   8       27.26      109.92     48.88 o 
   7   9   8     1366.54     1413.89    124.64 o 
   8   9   8      322.70      345.65     70.89 o 
   9   9   8     3718.22     3695.28    247.83 o 
  10   9   8     1150.20     1009.78    118.84 o 
  11   9   8      928.62     1025.06    182.23 o 
  12   9   8      296.31      127.32    137.84 o 
  13   9   8      103.50       81.23    105.80 o 
  14   9   8      359.71      488.09    191.81 o 
  15   9   8     1886.12     1817.84    273.34 o 
   0  10   8      849.31      827.08     59.88 o 
   1  10   8      745.06      734.09     55.50 o 
   2  10   8      169.59      179.88     53.27 o 
   3  10   8     1277.89     1211.71    106.07 o 
   4  10   8      133.98      250.26     56.79 o 
   5  10   8     2130.54     2021.31    133.18 o 
   6  10   8      188.70      201.32     67.30 o 
   7  10   8     1359.49     1268.97    170.65 o 
   8  10   8      261.55      158.12     70.21 o 
   9  10   8      787.24      750.12    102.38 o 
  10  10   8       68.22      -12.10     80.00 o 
  11  10   8       39.23      -14.43     95.45 o 
  12  10   8      356.12      212.42    199.22 o 
  13  10   8        0.20       35.86    110.11 o 
  14  10   8       78.75       64.03    162.91 o 
  15  10   8       33.69       40.49    179.23 o 
   1  11   8     4536.33     4110.92    197.76 o 
   2  11   8     2208.98     2028.60    121.77 o 
   3  11   8     5370.86     5709.71    303.10 o 
   4  11   8       75.96       15.21     62.18 o 
   5  11   8      679.13      565.84    104.04 o 
   6  11   8      324.03      407.27     95.24 o 
   7  11   8      718.51      776.48    106.14 o 
   8  11   8      172.88      244.86     71.53 o 
   9  11   8     3239.24     3235.28    291.28 o 
  10  11   8      127.74      327.29    149.32 o 
  11  11   8     1791.65     1629.99    234.09 o 
  12  11   8        3.83       -1.73     85.85 o 
  13  11   8      984.84      929.87    209.31 o 
  14  11   8      201.66       83.86    144.70 o 
   0  12   8     2514.50     2324.49    153.60 o 
   1  12   8      679.52      693.20     56.31 o 
   2  12   8     8174.86     8205.71    406.95 o 
   3  12   8        7.21      268.56     81.69 o 
   4  12   8     9153.96     9371.11    463.91 o 
   5  12   8       48.44      136.57     78.86 o 
   6  12   8      841.57      755.66    139.95 o 
   7  12   8       60.37        9.11     58.25 o 
   8  12   8     2457.03     2177.79    230.92 o 
   9  12   8      388.57      371.05    135.20 o 
  10  12   8     6155.32     6118.96    587.88 o 
  11  12   8       46.20       14.19    140.81 o 
  12  12   8     1101.66     1132.66    215.88 o 
  13  12   8      124.63       34.63    270.57 o 
   1  13   8     1529.57     1656.08    104.71 o 
   2  13   8      154.93      117.94     45.78 o 
   3  13   8        3.06       10.64     62.66 o 
   4  13   8      323.76      220.91     77.05 o 
   5  13   8     1904.07     1753.12    197.09 o 
   6  13   8      417.20      490.95    105.76 o 
   7  13   8     2979.64     2906.01    308.56 o 
   8  13   8      313.25      380.69    146.09 o 
   9  13   8      187.46      243.38    199.44 o 
  10  13   8        9.01       88.45    124.99 o 
  11  13   8     1236.03     1067.63    223.31 o 
   0  14   8      316.88      190.18     78.75 o 
   1  14   8      445.41      425.28     62.89 o 
   2  14   8      454.58      495.51     79.23 o 
   3  14   8        4.22       16.11     49.50 o 
   4  14   8      695.93      862.90    125.37 o 
   5  14   8      378.95      318.16    109.91 o 
   6  14   8        1.12        0.00     48.64 o 
   7  14   8        2.59      -44.25     90.32 o 
   8  14   8        2.40       42.79     97.78 o 
   9  14   8       14.00       97.38    115.97 o 
  10  14   8      622.61      561.43    167.24 o 
   1  15   8     3076.65     3244.64    195.06 o 
   2  15   8      406.87      427.79     74.63 o 
   3  15   8      237.88      272.45    152.97 o 
   4  15   8      317.54      322.14    120.60 o 
   5  15   8     2115.48     1812.66    274.52 o 
   6  15   8        0.01      132.25    160.50 o 
   7  15   8     4775.38     4484.38    507.37 o 
   8  15   8      586.32      328.48    168.07 o 
   0  16   8     2790.44     3050.01    360.42 o 
   1  16   8       38.05      147.69     96.24 o 
   2  16   8     2104.73     2116.87    235.80 o 
   3  16   8      304.91      243.14    152.82 o 
   4  16   8     2031.13     1943.80    237.58 o 
   5  16   8      143.59      167.21    156.57 o 
   6  16   8     1733.39     1819.95    275.44 o 
   1   1   9     8370.62     8322.76    215.41 o 
   2   1   9       45.98       55.81     25.41 o 
   3   1   9      698.34      604.10     45.50 o 
   4   1   9        2.87        4.06     14.70 o 
   5   1   9     5548.26     3629.01    558.87 o 
   6   1   9      509.13      589.89     59.45 o 
   7   1   9     4692.70     3248.45    459.84 o 
   8   1   9       48.85       73.78     26.61 o 
   9   1   9      578.37      478.67     77.73 o 
  10   1   9       49.59       65.21     40.83 o 
  11   1   9     3247.83     3090.86    177.75 o 
  12   1   9       23.25       62.99     55.52 o 
  13   1   9     2136.17     2416.34    386.19 o 
  14   1   9      412.88      249.01    175.19 o 
  15   1   9      439.40      435.42    188.57 o 
  16   1   9        0.63       -2.52     53.17 o 
  17   1   9      566.07      513.85    209.88 o 
   0   2   9     3176.91     3218.23    136.25 o 
   1   2   9       29.68      138.27     28.90 o 
   2   2   9     7165.54     3109.07   1249.27 o 
   3   2   9      115.91      261.93     29.49 o 
   4   2   9     6742.92     6783.09    213.98 o 
   5   2   9      169.15      260.31     30.73 o 
   6   2   9     7193.00     7388.66    217.79 o 
   7   2   9        1.67      235.56     31.07 o 
   8   2   9    10517.02    10998.05    399.81 o 
   9   2   9        0.02      128.38     30.98 o 
  10   2   9     4387.51     4641.78    192.32 o 
  11   2   9       29.55       77.32     37.75 o 
  12   2   9     2479.06     2400.78    181.28 o 
  13   2   9       21.47       85.35    153.69 o 
  14   2   9     1888.86     1966.80    341.54 o 
  15   2   9        9.36      104.04    140.28 o 
  16   2   9     2218.20     2310.86    350.84 o 
  17   2   9       21.47       51.64    192.51 o 
   1   3   9       14.09       32.41     16.47 o 
   2   3   9     1181.65     1356.88     63.17 o 
   3   3   9    15083.09    14790.37    389.61 o 
   4   3   9        0.02      418.99     50.48 o 
   5   3   9     5887.02     6052.56    214.21 o 
   6   3   9        5.19        6.00     31.81 o 
   7   3   9     2210.34     2137.18     96.86 o 
   8   3   9      219.74      341.86     50.64 o 
   9   3   9     6010.57     5960.21    292.66 o 
  10   3   9      261.92      291.47     35.77 o 
  11   3   9      435.65      519.77     67.03 o 
  12   3   9       32.76       71.62     53.24 o 
  13   3   9       48.72      113.42     97.38 o 
  14   3   9        3.09     -121.39    221.96 o 
  15   3   9     1614.86     1141.55    249.03 o 
  16   3   9       13.60       96.19    187.42 o 
  17   3   9     1211.25     1003.53    392.48 o 
   0   4   9     1324.58      740.09    282.49 o 
   1   4   9      718.65      732.19     53.89 o 
   2   4   9      179.39      185.93     21.75 o 
   3   4   9        3.91       12.93     25.52 o 
   4   4   9      108.85      148.52     38.58 o 
   5   4   9       78.67      105.04     35.81 o 
   6   4   9      495.66      493.68     57.82 o 
   7   4   9       36.61       83.41     49.30 o 
   8   4   9        2.66       54.05     40.91 o 
   9   4   9      642.58      728.36     60.14 o 
  10   4   9     1248.69     1049.45    113.36 o 
  11   4   9      297.87      298.71     81.61 o 
  12   4   9      294.53      397.89    106.49 o 
  13   4   9       90.91       39.62     67.10 o 
  14   4   9      631.88      823.55    206.62 o 
  15   4   9      130.69      140.17    160.96 o 
  16   4   9      130.70       75.29    159.63 o 
  17   4   9       35.96       20.77    213.37 o 
   1   5   9     3451.16     3582.32    125.38 o 
   2   5   9      183.33      569.77     51.66 o 
   3   5   9    14872.87    14916.77    497.75 o 
   4   5   9     1873.68     1820.22    110.45 o 
   5   5   9       64.61       72.10     42.03 o 
   6   5   9      124.50       50.91     26.39 o 
   7   5   9     1073.19     1016.88     80.62 o 
   8   5   9       42.59      139.14     57.38 o 
   9   5   9     5298.58     5349.85    264.80 o 
  10   5   9      176.54      218.59     82.10 o 
  11   5   9     1824.21     1976.14    149.90 o 
  12   5   9       87.34       50.90     99.31 o 
  13   5   9     1617.58     1435.01    182.59 o 
  14   5   9       54.41       42.11    105.74 o 
  15   5   9     1305.27     1775.85    349.68 o 
  16   5   9      142.88      155.26    213.70 o 
   0   6   9    17140.54    17633.39    725.76 o 
   1   6   9     1724.41     1562.68    229.83 o 
   2   6   9     4417.94     4624.06    181.96 o 
   3   6   9     1933.97     1636.26     89.16 o 
   4   6   9     3536.94     3429.09    154.84 o 
   5   6   9      993.63     1034.23     81.77 o 
   6   6   9     6962.15     7183.99    281.70 o 
   7   6   9      125.73      183.04     54.65 o 
   8   6   9     1551.63     1699.28    146.65 o 
   9   6   9      264.79      231.14     75.26 o 
  10   6   9     1543.73     1508.43    127.64 o 
  11   6   9        0.01      -17.03     56.69 o 
  12   6   9     3269.29     3506.11    328.64 o 
  13   6   9      641.77      597.96    126.09 o 
  14   6   9     3843.43     3741.07    426.02 o 
  15   6   9       71.84       91.17    117.14 o 
  16   6   9      945.85      785.30    247.22 o 
   1   7   9     9856.13     9973.49    344.97 o 
   2   7   9      811.77      839.16     54.37 o 
   3   7   9        9.71       80.85     40.16 o 
   4   7   9       53.94       47.21     39.11 o 
   5   7   9     1260.73     1137.95     87.01 o 
   6   7   9       32.74       87.19     55.91 o 
   7   7   9     2479.15     2598.00    169.87 o 
   8   7   9      471.01      337.67     91.54 o 
   9   7   9       39.25       60.59     61.92 o 
  10   7   9      202.33      273.03     79.68 o 
  11   7   9     2024.59     1660.47    185.26 o 
  12   7   9      225.15      353.39    104.69 o 
  13   7   9     3808.70     4107.71    379.23 o 
  14   7   9       31.33      -62.62    198.25 o 
  15   7   9      152.09       86.27    119.77 o 
  16   7   9       33.84       10.20    198.12 o 
   0   8   9       83.79       92.06     26.46 o 
   1   8   9      954.13     1020.10     61.55 o 
   2   8   9       98.28      122.59     39.67 o 
   3   8   9       37.25       60.40     36.54 o 
   4   8   9        0.63       12.15     27.09 o 
   5   8   9        0.46       14.89     49.04 o 
   6   8   9     1166.10     1077.72     98.11 o 
   7   8   9       95.55      143.65     65.18 o 
   8   8   9       55.16       21.31     46.98 o 
   9   8   9      220.33      191.85     83.04 o 
  10   8   9       12.38       55.51     83.55 o 
  11   8   9        4.97       44.94    108.98 o 
  12   8   9      303.27      312.33    115.99 o 
  13   8   9       17.74       48.28     60.37 o 
  14   8   9       34.95       72.91    144.23 o 
  15   8   9       72.40       55.12    253.41 o 
   1   9   9     5622.76     6010.03    253.32 o 
   2   9   9       83.76       77.37     41.04 o 
   3   9   9     1003.73      932.11     82.33 o 
   4   9   9       43.93       74.40     56.67 o 
   5   9   9     5726.91     5481.30    271.24 o 
   6   9   9      144.78      361.10     89.62 o 
   7   9   9     2901.14     3004.26    200.83 o 
   8   9   9      133.10       86.65     59.75 o 
   9   9   9      352.18      442.23     91.32 o 
  10   9   9       15.98       65.75     88.23 o 
  11   9   9     1307.53     1461.73    159.58 o 
  12   9   9        7.94       23.57    112.27 o 
  13   9   9     1589.55     1401.88    259.29 o 
  14   9   9       69.43      326.52    198.99 o 
   0  10   9     3917.30     3770.17    227.07 o 
   1  10   9        7.47       93.44     38.63 o 
   2  10   9     9192.85     9172.23    495.95 o 
   3  10   9       83.47      124.72     60.40 o 
   4  10   9     4591.01     4316.17    234.38 o 
   5  10   9      142.11      130.95     87.61 o 
   6  10   9      199.01      139.40     54.70 o 
   7  10   9      349.98      209.20     76.43 o 
   8  10   9     2337.92     2300.39    198.08 o 
   9  10   9        0.68      185.88     95.73 o 
  10  10   9     4280.73     4499.98    326.08 o 
  11  10   9       48.35        7.95     56.89 o 
  12  10   9     1155.79     1408.63    226.00 o 
  13  10   9        8.66      101.60    157.65 o 
   1  11   9      516.44      551.73     60.29 o 
   2  11   9        1.95       57.45     57.81 o 
   3  11   9     4354.44     4254.75    254.03 o 
   4  11   9       19.39       75.56     70.30 o 
   5  11   9       74.49      159.82     80.10 o 
   6  11   9      326.70      382.64     87.60 o 
   7  11   9        5.59       16.50     67.25 o 
   8  11   9      111.30      168.56     74.11 o 
   9  11   9     2655.96     2731.15    245.01 o 
  10  11   9       99.22      227.98    141.83 o 
  11  11   9     2155.49     2630.31    310.91 o 
  12  11   9      167.08      160.43    192.22 o 
   0  12   9      485.17      439.95     80.02 o 
   1  12   9       21.31       33.85     27.21 o 
   2  12   9      384.96      336.14     76.89 o 
   3  12   9       44.37       49.35     79.94 o 
   4  12   9      389.73      259.57     84.52 o 
   5  12   9        0.01       -1.54    103.32 o 
   6  12   9       30.65       57.89    113.21 o 
   7  12   9       18.00      -13.64    102.00 o 
   8  12   9      471.33      580.64    104.66 o 
   9  12   9        1.94      100.54    102.85 o 
  10  12   9        9.36      -90.14    232.60 o 
  11  12   9       52.56       71.66    101.52 o 
   1  13   9      833.61      800.80    132.27 o 
   2  13   9        4.87        7.51     32.57 o 
   3  13   9     2746.22     2598.30    295.77 o 
   4  13   9        1.93       14.19     84.00 o 
   5  13   9     1632.63     1602.08    187.39 o 
   6  13   9       21.21       27.46     53.46 o 
   7  13   9     2509.15     2692.65    304.75 o 
   8  13   9       55.17      208.58    161.34 o 
   9  13   9     3698.77     3365.29    432.23 o 
  10  13   9       54.21       59.53    139.82 o 
   0  14   9     3956.83     4123.92    378.65 o 
   1  14   9      225.88      243.49     89.12 o 
   2  14   9      551.34      515.10     92.85 o 
   3  14   9       49.37       51.46     76.04 o 
   4  14   9     2455.64     2109.42    236.42 o 
   5  14   9       77.29      283.12    159.38 o 
   6  14   9    11105.11    11764.89    938.59 o 
   7  14   9       37.23      359.97    146.99 o 
   8  14   9     3249.52     2841.33    370.42 o 
   1  15   9       76.03       36.31     82.94 o 
   2  15   9      263.23      284.69     95.34 o 
   3  15   9       99.23      116.40    107.10 o 
   4  15   9       67.98       38.17    132.31 o 
   5  15   9     2061.56     1745.37    228.35 o 
   6  15   9       17.46       36.79     66.92 o 
   0  16   9     3001.10     2429.10    399.03 o 
   1  16   9        3.02      269.23    428.38 o 
   0   0  10    24686.05    24162.11   1225.66 o 
   1   0  10      549.29      896.72     82.33 o 
   2   0  10     6178.10     6728.55    291.03 o 
   3   0  10     1806.81     1794.61    105.82 o 
   4   0  10     1530.29     2056.75    121.57 o 
   5   0  10      392.91      585.86     67.34 o 
   6   0  10     4791.92     4959.41    276.90 o 
   7   0  10     1987.80     1900.75    129.78 o 
   8   0  10     1642.06     1942.93    158.16 o 
   9   0  10      767.30      687.65     92.12 o 
  10   0  10     3154.97     3100.62    241.94 o 
  11   0  10      775.80      684.37    279.85 o 
  12   0  10     9114.17     9390.74   1504.15 o 
  13   0  10      179.97      341.75    252.34 o 
  14   0  10     4087.92     5764.70   1258.69 o 
  15   0  10       96.15       67.06    223.54 o 
  16   0  10      829.26      667.17    401.08 o 
   1   1  10     8905.96     8716.16    264.76 o 
   2   1  10      141.20      243.61     36.98 o 
   3   1  10     2064.85     2078.38     87.15 o 
   4   1  10      107.00      124.68     29.02 o 
   5   1  10      502.64      466.92     43.26 o 
   6   1  10      276.92      278.93     38.13 o 
   7   1  10     1297.71     1414.25     79.68 o 
   8   1  10      495.34      458.24     52.00 o 
   9   1  10     1330.52     1615.80    102.51 o 
  10   1  10      182.82      174.03     53.46 o 
  11   1  10     2261.83     2901.93    335.45 o 
  12   1  10       19.99       33.72    140.86 o 
  13   1  10     3609.86     3350.83    419.73 o 
  14   1  10       21.60      165.42    176.25 o 
  15   1  10     1038.47     1051.89    258.74 o 
  16   1  10        0.37      240.40    170.20 o 
   0   2  10        8.48       35.06     36.28 o 
   1   2  10     3770.83     3620.50    120.77 o 
   2   2  10      250.71      192.60     47.12 o 
   3   2  10        5.42       74.02     25.75 o 
   4   2  10       20.00       39.98     21.02 o 
   5   2  10      352.37      321.08     47.15 o 
   6   2  10     1662.60     1604.04     87.26 o 
   7   2  10     1144.19     1049.19     56.56 o 
   8   2  10       11.85       39.51     21.31 o 
   9   2  10     1257.38     1045.66     82.54 o 
  10   2  10       88.87      244.04     83.32 o 
  11   2  10     2673.18     2626.91    320.34 o 
  12   2  10      157.36       33.67    141.10 o 
  13   2  10      275.97      337.03    277.27 o 
  14   2  10        8.53       86.97    152.58 o 
  15   2  10      691.16      536.20    206.53 o 
  16   2  10       58.41        7.07    200.18 o 
   1   3  10      923.41      800.49     77.75 o 
   2   3  10     1004.42     1092.87     57.70 o 
   3   3  10     6079.38     6261.62    198.45 o 
   4   3  10     2724.54     2926.77    132.67 o 
   5   3  10     6459.91     6540.43    256.06 o 
   6   3  10      283.74      248.88     51.26 o 
   7   3  10     2968.06     3061.39    175.41 o 
   8   3  10      105.19      163.95     57.44 o 
   9   3  10     1683.40     1970.56    114.26 o 
  10   3  10       53.59      218.55     79.66 o 
  11   3  10     1205.83     1225.04    169.44 o 
  12   3  10       48.44       63.49    133.52 o 
  13   3  10      639.46      702.67    184.26 o 
  14   3  10        4.99       39.16    152.15 o 
  15   3  10     1010.90     1276.90    316.25 o 
  16   3  10       10.69      139.37    213.43 o 
   0   4  10       44.26       -3.99     24.23 o 
   1   4  10      459.20      408.79     33.17 o 
   2   4  10     5727.91     6190.03    187.15 o 
   3   4  10       68.90      538.11     61.69 o 
   4   4  10    11671.41    12067.88    504.87 o 
   5   4  10      184.30      204.67     54.40 o 
   6   4  10     1432.24     1519.25    100.83 o 
   7   4  10      215.59      216.07     67.17 o 
   8   4  10     2902.29     2902.14    186.33 o 
   9   4  10       54.34      435.82     81.23 o 
  10   4  10     5993.42     6273.91    448.02 o 
  11   4  10      202.03      266.05    100.23 o 
  12   4  10      750.07      426.16    196.45 o 
  13   4  10       72.82       36.91     92.21 o 
  14   4  10      697.90      570.51    205.43 o 
  15   4  10        4.51      -15.82    139.75 o 
  16   4  10     2347.94     2440.64    439.69 o 
   1   5  10     1554.77     1535.49     97.91 o 
   2   5  10       45.89       61.39     33.72 o 
   3   5  10     1251.55     1295.14     73.97 o 
   4   5  10       41.74       51.70     31.29 o 
   5   5  10     1418.86     1388.92     88.32 o 
   6   5  10     2800.07     2705.49    149.04 o 
   7   5  10     2619.16     2597.07    153.54 o 
   8   5  10      103.69      111.46     49.03 o 
   9   5  10     1220.48     1230.92    119.66 o 
  10   5  10        2.44        4.08     67.56 o 
  11   5  10      860.06      881.09    131.38 o 
  12   5  10       21.03      119.64    129.49 o 
  13   5  10      774.96      568.88    147.74 o 
  14   5  10      360.29      192.25    203.59 o 
  15   5  10      347.58      465.84    218.24 o 
   0   6  10     2123.03     1752.09    108.15 o 
   1   6  10     1949.69     1330.52    226.18 o 
   2   6  10       22.87       54.46     38.15 o 
   3   6  10       86.17      119.66     35.69 o 
   4   6  10       40.06      162.29     50.06 o 
   5   6  10      393.73      275.06     58.08 o 
   6   6  10      144.70      224.27     62.94 o 
   7   6  10     1588.46     1451.77    116.01 o 
   8   6  10      348.44      347.40     81.00 o 
   9   6  10       69.79       25.44     78.10 o 
  10   6  10       36.50       52.70     94.92 o 
  11   6  10      243.99      247.74    109.79 o 
  12   6  10      257.06        3.10    178.92 o 
  13   6  10        5.15       38.95    136.32 o 
  14   6  10       11.46       54.09    146.65 o 
  15   6  10      226.74      270.12    152.09 o 
   1   7  10     2732.87     2749.42    126.50 o 
   2   7  10        0.41        5.97     25.69 o 
   3   7  10      288.18      313.86     51.40 o 
   4   7  10      980.96      909.26     79.60 o 
   5   7  10     3628.04     3684.20    186.49 o 
   6   7  10       28.18       80.83     49.44 o 
   7   7  10     4941.50     5320.95    272.26 o 
   8   7  10      173.68      254.70     72.64 o 
   9   7  10     1944.09     1923.76    165.46 o 
  10   7  10        0.72        1.12     82.06 o 
  11   7  10      565.68      392.72    109.50 o 
  12   7  10       12.63       62.48    108.12 o 
  13   7  10      835.14      818.03    185.50 o 
  14   7  10        9.83       46.85    131.56 o 
   0   8  10     6208.56     6110.16    321.49 o 
   1   8  10      228.89      426.03     56.84 o 
   2   8  10     4105.46     4157.32    162.26 o 
   3   8  10        0.07      105.56     51.15 o 
   4   8  10     4774.47     4495.72    286.80 o 
   5   8  10      385.57      513.01     88.48 o 
   6   8  10    10247.64    10438.85    544.35 o 
   7   8  10      464.43      643.26    106.42 o 
   8   8  10     4020.02     4239.06    289.98 o 
   9   8  10      131.61      149.45     86.72 o 
  10   8  10      876.73      978.88    133.59 o 
  11   8  10      393.10      391.72    122.55 o 
  12   8  10     2271.60     2369.56    305.57 o 
  13   8  10      358.38      249.29    148.20 o 
  14   8  10      898.56      717.90    240.77 o 
   1   9  10      506.99      407.46     61.09 o 
   2   9  10       52.39      113.76     39.76 o 
   3   9  10     2082.80     2004.54    138.76 o 
   4   9  10      230.54      194.52     69.14 o 
   5   9  10     2345.45     2147.28    150.80 o 
   6   9  10      172.72      241.94     89.27 o 
   7   9  10     1264.17     1443.37    146.40 o 
   8   9  10     1518.74     1301.20    137.90 o 
   9   9  10     1552.91     1468.74    171.57 o 
  10   9  10       12.79       88.39     87.67 o 
  11   9  10      241.50      181.72    132.31 o 
  12   9  10       48.73      -37.98    126.34 o 
  13   9  10      139.79       89.70    162.00 o 
   0  10  10     2098.41     2207.20    279.11 o 
   1  10  10      195.22      224.42     67.42 o 
   2  10  10      275.52      247.32     56.21 o 
   3  10  10       71.41        9.32     34.83 o 
   4  10  10      168.51      170.81     76.30 o 
   5  10  10      492.25      547.33    117.02 o 
   6  10  10      226.07      124.13     68.83 o 
   7  10  10        0.09        5.58     80.83 o 
   8  10  10       55.82       54.99    109.10 o 
   9  10  10        0.18       -9.21     67.19 o 
  10  10  10       15.47      118.31    134.07 o 
  11  10  10      104.96       47.97    158.95 o 
  12  10  10      468.31      599.31    334.88 o 
   1  11  10     2121.29     2599.26    226.30 o 
   2  11  10      326.72      338.89     81.45 o 
   3  11  10     3837.38     3645.08    289.83 o 
   4  11  10        1.79      101.44     77.83 o 
   5  11  10      938.44      935.28    124.82 o 
   6  11  10      133.92      110.23     73.56 o 
   7  11  10      295.69      300.16     93.96 o 
   8  11  10      111.15       51.74     68.63 o 
   9  11  10     1388.37     1347.23    182.54 o 
  10  11  10        0.35       89.87    127.44 o 
  11  11  10     2009.98     2209.17    313.01 o 
   0  12  10     1540.14     1768.08    281.20 o 
   1  12  10      115.70      119.55     61.74 o 
   2  12  10     3778.09     3984.52    334.25 o 
   3  12  10        0.59      255.06    101.23 o 
   4  12  10     2842.44     2752.39    298.84 o 
   5  12  10      957.13      920.63    147.01 o 
   6  12  10      417.72      486.59    117.66 o 
   7  12  10       56.69       -3.52     69.90 o 
   8  12  10     1553.91     1222.62    243.99 o 
   9  12  10       37.83      188.01    150.54 o 
  10  12  10     3295.46     2982.59    384.26 o 
   1  13  10     1850.23     1717.06    171.43 o 
   2  13  10      803.80      697.04    102.79 o 
   3  13  10       68.97       12.66     89.86 o 
   4  13  10      183.66      255.63    106.08 o 
   5  13  10     1080.65     1090.32    159.77 o 
   6  13  10       27.44      304.56    165.66 o 
   7  13  10     1695.46     1178.17    243.81 o 
   8  13  10      779.08      626.08    260.64 o 
   0  14  10       62.55     -257.93    569.59 o 
   1  14  10        9.62      108.31    102.63 o 
   2  14  10      300.72      229.10     75.93 o 
   3  14  10       11.73       17.90     67.47 o 
   4  14  10      170.37      223.94    131.83 o 
   5  14  10      354.82      274.21    131.25 o 
   6  14  10       83.75       93.09    124.76 o 
   1  15  10     2663.38     2428.66    250.40 o 
   1   1  11     2604.52     2680.87    119.05 o 
   2   1  11     2192.88     2276.31    115.71 o 
   3   1  11     6253.27     6148.42    255.91 o 
   4   1  11      223.02      220.91     42.21 o 
   5   1  11     3567.79     3575.37    162.00 o 
   6   1  11      691.41      781.83     47.79 o 
   7   1  11     3575.43     3680.38    168.87 o 
   8   1  11      157.26      188.00     45.29 o 
   9   1  11      885.64      743.57    121.35 o 
  10   1  11      729.12      452.43    118.95 o 
  11   1  11      730.09      749.13    214.98 o 
  12   1  11      149.60      174.20    178.06 o 
  13   1  11     2138.30     2194.32    325.24 o 
  14   1  11      102.06      133.83    225.99 o 
  15   1  11      588.00      734.23    346.91 o 
   0   2  11     4991.95     5196.37    243.69 o 
   1   2  11      277.18      506.26     45.29 o 
   2   2  11     4521.69     3616.08    394.48 o 
   3   2  11      883.51      915.88     61.27 o 
   4   2  11     4355.67     4797.76    171.39 o 
   5   2  11       42.01      163.27     28.67 o 
   6   2  11     4344.70     4621.77    181.09 o 
   7   2  11       26.32       44.77     35.02 o 
   8   2  11     2750.14     2706.34    180.53 o 
   9   2  11        1.04       40.63     69.31 o 
  10   2  11     1982.71     1956.71    203.55 o 
  11   2  11       75.81       49.07     64.80 o 
  12   2  11     1205.39     1089.30    213.29 o 
  13   2  11        2.71       24.53     92.89 o 
  14   2  11      889.93      699.61    224.57 o 
  15   2  11      153.25      255.02    177.51 o 
   1   3  11      972.36     1033.87     87.65 o 
   2   3  11     1155.68     1131.94     67.43 o 
   3   3  11      464.06      495.99     38.22 o 
   4   3  11      914.35      832.37     72.49 o 
   5   3  11     1248.86     1384.46     85.80 o 
   6   3  11       13.26       42.13     37.19 o 
   7   3  11     1240.35     1481.22    116.69 o 
   8   3  11     1377.66     1272.22    134.24 o 
   9   3  11     2898.47     2664.63    264.29 o 
  10   3  11      128.49       98.43     71.70 o 
  11   3  11      692.70      587.61    169.33 o 
  12   3  11      280.59      289.17    147.37 o 
  13   3  11      102.32       84.65    185.73 o 
  14   3  11      388.44      118.28    179.55 o 
   0   4  11      598.44      691.56     76.03 o 
   1   4  11      134.31      164.59     30.69 o 
   2   4  11      155.30      139.84     44.77 o 
   3   4  11       91.69      104.03     36.35 o 
   4   4  11       12.38       -9.15     31.98 o 
   5   4  11       28.62       48.91     33.10 o 
   6   4  11      122.41       43.16     42.09 o 
   7   4  11       95.89       67.37     53.43 o 
   8   4  11      108.76       77.69     62.47 o 
   9   4  11       20.49      -52.06     99.06 o 
  10   4  11       16.55       43.23    106.63 o 
  11   4  11      695.78      646.01    157.00 o 
  12   4  11        2.21      -79.64    151.74 o 
  13   4  11      108.98       88.25    173.87 o 
  14   4  11       46.59      158.83    148.29 o 
   1   5  11     2982.60     2660.82    284.77 o 
   2   5  11     7301.69     7376.70    292.60 o 
   3   5  11      930.12     1003.44     76.13 o 
   4   5  11     1195.45     1073.97     81.37 o 
   5   5  11      911.04     1228.38    103.99 o 
   6   5  11        2.64      105.70     70.03 o 
   7   5  11      589.33      627.00     90.53 o 
   8   5  11      541.30      758.22    115.44 o 
   9   5  11     2273.59     2247.67    250.12 o 
  10   5  11     1045.22      873.92    183.91 o 
  11   5  11     1898.67     1864.03    234.79 o 
  12   5  11      301.06      440.60    158.33 o 
  13   5  11      578.10      328.09    156.93 o 
  14   5  11      948.32     1026.46    229.21 o 
   0   6  11     5873.52     6188.32    339.22 o 
   1   6  11      338.13      449.60     53.13 o 
   2   6  11     4150.22     4009.42    214.78 o 
   3   6  11      259.94      295.94     54.19 o 
   4   6  11     2345.88     2553.29    136.51 o 
   5   6  11     2205.76     2172.55    156.29 o 
   6   6  11     3317.44     3461.46    222.93 o 
   7   6  11      253.03      446.33    119.17 o 
   8   6  11     4237.76     4166.37    270.31 o 
   9   6  11      511.39      340.20    105.25 o 
  10   6  11     2226.33     2329.83    323.60 o 
  11   6  11       47.26       63.37    132.37 o 
  12   6  11     2200.67     2636.53    317.25 o 
  13   6  11      247.61      240.69    159.95 o 
   1   7  11     1500.88     1491.63     98.02 o 
   2   7  11      250.29      220.76     45.49 o 
   3   7  11     2601.71     2397.73    145.32 o 
   4   7  11      258.92      212.52     56.39 o 
   5   7  11     1140.88     1203.01    125.56 o 
   6   7  11        9.94       59.80     73.13 o 
   7   7  11     1281.87     1365.87    141.13 o 
   8   7  11      358.98      409.75     93.30 o 
   9   7  11      806.38      808.83    128.97 o 
  10   7  11        1.24        9.76     96.48 o 
  11   7  11      963.05     1185.40    200.24 o 
  12   7  11        2.65       47.12    142.11 o 
  13   7  11     1455.04     1130.57    212.11 o 
   0   8  11       19.98      128.88    108.12 o 
   1   8  11       94.05       25.05     28.58 o 
   2   8  11      159.39      172.27     60.13 o 
   3   8  11      130.89      123.86     42.32 o 
   4   8  11       49.23       81.39     60.81 o 
   5   8  11      331.12      288.98     87.03 o 
   6   8  11        1.02      -12.26     61.24 o 
   7   8  11      197.68       82.70     64.93 o 
   8   8  11       73.51       51.31     87.26 o 
   9   8  11      387.83      360.82    106.27 o 
  10   8  11       10.56       47.09    123.42 o 
  11   8  11      626.36      661.09    181.89 o 
  12   8  11       15.65       16.85     79.96 o 
   1   9  11     2230.31     2728.68    189.76 o 
   2   9  11      498.40      579.13     87.47 o 
   3   9  11     1677.61     1610.10    131.51 o 
   4   9  11      464.33      462.53     87.20 o 
   5   9  11      865.93      933.96    118.69 o 
   6   9  11      149.74       77.34     96.21 o 
   7   9  11     2263.29     2457.83    225.69 o 
   8   9  11      244.09      329.84    134.35 o 
   9   9  11     2361.34     2215.15    206.56 o 
  10   9  11        2.99        7.07     58.11 o 
  11   9  11     1403.58     1165.02    222.21 o 
   0  10  11     3618.04     4232.87    602.91 o 
   1  10  11        7.66      268.80     99.62 o 
   2  10  11     2869.89     2968.76    189.60 o 
   3  10  11        4.86       74.56     58.56 o 
   4  10  11     3065.65     2734.47    232.03 o 
   5  10  11       34.03      187.76     81.62 o 
   6  10  11     2212.28     2311.46    204.39 o 
   7  10  11        2.22      144.17    246.94 o 
   8  10  11     1473.41     1486.42    203.83 o 
   9  10  11       11.73       26.98     88.87 o 
  10  10  11     3170.33     3456.61    386.77 o 
   1  11  11     1476.61     1617.37    214.02 o 
   2  11  11      572.33      543.21     78.12 o 
   3  11  11     1567.33     1536.03    178.49 o 
   4  11  11      104.60      131.96     82.20 o 
   5  11  11      697.08      868.60    151.67 o 
   6  11  11      111.41      118.98     99.25 o 
   7  11  11       61.59       33.79     61.01 o 
   8  11  11      172.09       88.02    112.12 o 
   9  11  11      219.49      138.12    171.30 o 
   0  12  11       36.69      -14.61     69.07 o 
   1  12  11       58.14       90.21    141.94 o 
   2  12  11        4.56      -13.96    124.97 o 
   3  12  11      191.57       67.72     64.01 o 
   4  12  11      323.05      255.39    110.15 o 
   5  12  11      832.71      861.50    147.90 o 
   6  12  11      701.20      592.42    148.11 o 
   7  12  11      502.52      400.03    117.76 o 
   1  13  11      679.74      463.84    132.55 o 
   2  13  11       30.60      180.95    124.86 o 
   3  13  11     1503.92     1422.03    221.80 o 
   4  13  11     1077.41      931.23    144.83 o 
   5  13  11     2403.46     2056.46    265.75 o 
   0   0  12     2350.66     2437.96    245.95 o 
   1   0  12      144.41      173.24     52.23 o 
   2   0  12     7232.29     7521.96    366.97 o 
   3   0  12       12.76      308.31     63.18 o 
   4   0  12     5556.22     5428.91    280.37 o 
   5   0  12      166.29      342.26     75.46 o 
   6   0  12     1835.10     1686.81    155.03 o 
   7   0  12      527.88      688.02    118.70 o 
   8   0  12     2795.80     2836.13    267.32 o 
   9   0  12     1097.04     1150.40    166.33 o 
  10   0  12     1932.65     1771.97    397.64 o 
  11   0  12      374.64      410.54    251.05 o 
  12   0  12      730.04      453.95    277.27 o 
  13   0  12      368.46      358.95    349.92 o 
   1   1  12     1424.45     1442.24     82.45 o 
   2   1  12      567.53      568.61     52.19 o 
   3   1  12     1817.31     1650.17     88.47 o 
   4   1  12      837.10      749.45     58.64 o 
   5   1  12     1621.99     1506.38     84.97 o 
   6   1  12        0.15      142.33     46.68 o 
   7   1  12     1036.28      926.32     86.42 o 
   8   1  12      211.88      278.63    115.82 o 
   9   1  12     1139.66      783.84    120.64 o 
  10   1  12      166.17       46.44    135.03 o 
  11   1  12     1039.16     1165.54    213.98 o 
  12   1  12        1.31      -40.95    120.02 o 
  13   1  12      669.58      512.17    223.87 o 
   0   2  12      255.46      143.93     45.95 o 
   1   2  12     2878.51     2873.68    124.28 o 
   2   2  12      382.42      548.82     55.05 o 
   3   2  12     2009.75     2027.43     98.70 o 
   4   2  12      350.32      300.07     54.74 o 
   5   2  12      271.45      284.71     34.96 o 
   6   2  12       32.50      -15.99     51.64 o 
   7   2  12       90.01       76.57     74.75 o 
   8   2  12        2.86       73.57    126.61 o 
   9   2  12       85.87       46.56    100.39 o 
  10   2  12       40.99      136.68    134.00 o 
  11   2  12      253.57      384.31    199.01 o 
  12   2  12      153.43      166.16    160.12 o 
  13   2  12      245.83      202.44    163.95 o 
   1   3  12     1584.15     1560.83     92.62 o 
   2   3  12      388.41      397.02     40.50 o 
   3   3  12     1515.59     1448.55     83.82 o 
   4   3  12      120.93      177.38     60.61 o 
   5   3  12     1438.05     1520.61    122.87 o 
   6   3  12      171.42      173.00     55.60 o 
   7   3  12     1388.70     1519.12    163.14 o 
   8   3  12      853.00      900.12    143.74 o 
   9   3  12     1245.04     1101.70    155.28 o 
  10   3  12       98.35      221.07    123.92 o 
  11   3  12      873.88      961.50    187.91 o 
  12   3  12        6.83      -80.06    185.01 o 
  13   3  12      456.61      521.57    194.95 o 
   0   4  12     7383.72     7207.84    373.20 o 
   1   4  12      157.12      281.25     46.99 o 
   2   4  12     1944.09     2268.99    136.68 o 
   3   4  12      177.68      219.21     54.63 o 
   4   4  12     2233.37     2384.68    160.80 o 
   5   4  12      277.43      424.14     82.29 o 
   6   4  12     6426.73     6613.65    496.73 o 
   7   4  12        1.22      125.20     92.95 o 
   8   4  12     1313.92     1667.63    188.58 o 
   9   4  12      171.99      157.30     97.83 o 
  10   4  12      584.13      450.20    137.43 o 
  11   4  12       14.24      155.42    162.74 o 
  12   4  12     3854.67     3659.65    415.15 o 
   1   5  12     1350.69     1408.74    114.58 o 
   2   5  12      166.40      191.67     52.42 o 
   3   5  12     1941.31     1814.85    138.21 o 
   4   5  12      292.96      332.86     74.54 o 
   5   5  12     1362.69     1407.56    119.43 o 
   6   5  12      292.21      269.09     73.60 o 
   7   5  12      642.39      658.62    142.26 o 
   8   5  12      365.05      374.48    117.95 o 
   9   5  12     1999.49     1853.55    231.30 o 
  10   5  12       60.40      166.66    158.08 o 
  11   5  12      966.04     1204.39    198.40 o 
  12   5  12        1.25      -50.08    124.21 o 
   0   6  12     1788.24     1597.02    127.77 o 
   1   6  12      533.14      554.05     66.18 o 
   2   6  12       11.52       65.80     54.93 o 
   3   6  12       11.18       82.16     67.93 o 
   4   6  12        7.76       61.86     46.07 o 
   5   6  12      765.49      783.91    112.58 o 
   6   6  12      304.70      290.79    107.97 o 
   7   6  12      189.00      168.60     92.43 o 
   8   6  12       96.34       95.18     86.01 o 
   9   6  12      264.48      220.83    122.17 o 
  10   6  12        1.75       -9.68     79.88 o 
  11   6  12      149.13      172.18    137.78 o 
  12   6  12       11.12      -53.77    235.87 o 
   1   7  12      974.79      941.13    114.88 o 
   2   7  12       59.63      117.30     62.55 o 
   3   7  12     3838.93     3938.31    267.12 o 
   4   7  12        1.58       74.51     77.91 o 
   5   7  12      879.50      956.92    105.61 o 
   6   7  12        0.33       54.10     82.75 o 
   7   7  12      575.97      606.41    131.12 o 
   8   7  12       68.71      151.49    125.74 o 
   9   7  12     1829.71     2010.72    236.55 o 
  10   7  12       40.22       50.34     62.09 o 
  11   7  12     1196.23     1271.86    237.87 o 
   0   8  12     1769.49     1692.06    201.04 o 
   1   8  12       59.37      190.00     83.80 o 
   2   8  12     1643.84     1957.92    158.93 o 
   3   8  12      403.92      425.76     96.88 o 
   4   8  12     1965.20     2081.58    170.84 o 
   5   8  12       46.41      128.34     68.56 o 
   6   8  12     1784.72     1517.00    207.66 o 
   7   8  12       27.64      177.05    107.95 o 
   8   8  12     1974.04     2028.44    243.80 o 
   9   8  12       21.77      156.89    115.36 o 
  10   8  12     3148.19     3035.05    346.27 o 
   1   9  12     1441.80     1262.59    173.64 o 
   2   9  12      146.44      189.17     59.55 o 
   3   9  12     1141.16     1196.39    122.31 o 
   4   9  12      445.37      467.09     99.95 o 
   5   9  12      683.42      772.99    114.37 o 
   6   9  12      652.26      619.61    131.99 o 
   7   9  12     1215.41     1115.20    165.97 o 
   8   9  12     1090.46     1078.58    167.66 o 
   9   9  12      560.74      635.56    152.79 o 
   0  10  12      533.45      446.27    157.58 o 
   1  10  12        2.49       12.96    127.50 o 
   2  10  12       74.59      110.58    110.37 o 
   3  10  12       55.71       74.27     65.54 o 
   4  10  12      126.09       95.09     67.90 o 
   5  10  12      176.37      138.07     97.68 o 
   6  10  12       42.39       52.98     54.53 o 
   7  10  12      130.01      140.14    167.89 o 
   8  10  12      356.43      350.23    133.55 o 
   1  11  12     1525.68     1372.42    201.71 o 
   2  11  12        3.13      -20.00    166.26 o 
   3  11  12      806.47      745.05    132.83 o 
   4  11  12        0.05       51.07     92.07 o 
   5  11  12     2653.53     2224.01    233.79 o 
   6  11  12      104.16      204.11    116.96 o 
   0  12  12     2514.32     2142.58    388.64 o 
   1  12  12       30.19      -95.95    218.22 o 
   2  12  12     1162.08      785.92    174.82 o 
   3  12  12       54.46      211.63    138.49 o 
   1   1  13      376.77      351.39     67.18 o 
   2   1  13        7.10       40.63     48.83 o 
   3   1  13     1877.57     2033.70    190.38 o 
   4   1  13      113.13      122.28     50.53 o 
   5   1  13       52.47      125.59     50.96 o 
   6   1  13        0.88       12.94     47.94 o 
   7   1  13      255.72      163.54     73.04 o 
   8   1  13        0.12       98.45     70.83 o 
   9   1  13     3305.79     2726.88    220.49 o 
  10   1  13       15.04      189.76    125.83 o 
  11   1  13      502.84      616.28    200.77 o 
   0   2  13     4919.85     4709.44    406.67 o 
   1   2  13       74.58      287.66     77.77 o 
   2   2  13     2890.30     2972.13    179.54 o 
   3   2  13       71.53      234.38     57.19 o 
   4   2  13     2325.58     2637.89    183.95 o 
   5   2  13        0.11       85.53     84.07 o 
   6   2  13     2674.71     2390.02    184.58 o 
   7   2  13        6.79       24.36     57.54 o 
   8   2  13     1702.74     1576.92    190.62 o 
   9   2  13       14.78       38.73     62.25 o 
  10   2  13     1955.44     2281.56    257.02 o 
  11   2  13        0.50      -15.24     67.36 o 
   1   3  13     4144.34     4254.26    235.91 o 
   2   3  13        8.16       94.60     75.59 o 
   3   3  13     1219.88     1056.82    122.01 o 
   4   3  13      218.82      314.02     76.23 o 
   5   3  13     1111.38     1063.37    111.87 o 
   6   3  13       90.41      180.34     81.89 o 
   7   3  13     2139.47     1987.69    220.33 o 
   8   3  13      158.76       39.92     99.27 o 
   9   3  13        5.79       -0.07     60.50 o 
  10   3  13       44.25      118.10    180.97 o 
  11   3  13      735.19      868.93    263.21 o 
   0   4  13       58.70       41.47     58.73 o 
   1   4  13        4.26        7.65     46.74 o 
   2   4  13       33.93       80.00     45.31 o 
   3   4  13      331.02      323.72     84.05 o 
   4   4  13        4.01       62.88     67.00 o 
   5   4  13      105.52       38.00     85.92 o 
   6   4  13      551.11      509.60    113.99 o 
   7   4  13       39.33        2.75     76.26 o 
   8   4  13      531.96      342.19    118.97 o 
   9   4  13        7.43       12.67    185.78 o 
  10   4  13      215.52      170.93    167.30 o 
   1   5  13     1860.96     1881.10    151.78 o 
   2   5  13      738.35      976.92    120.20 o 
   3   5  13      778.91      611.28    108.64 o 
   4   5  13        8.49       65.60     83.98 o 
   5   5  13     3735.42     3797.97    290.67 o 
   6   5  13        9.59      255.47     99.12 o 
   7   5  13     2535.37     2917.48    301.33 o 
   8   5  13       69.68      179.29    150.85 o 
   9   5  13      212.58      141.13    112.01 o 
  10   5  13       41.63       73.28    127.29 o 
   0   6  13     1257.71     1280.39    201.58 o 
   1   6  13       29.12       93.76     50.56 o 
   2   6  13     2157.78     2173.07    172.32 o 
   3   6  13       46.80      104.85     77.13 o 
   4   6  13     2183.89     2210.98    218.77 o 
   5   6  13       61.25       12.44     42.91 o 
   6   6  13     1256.16     1206.48    175.78 o 
   7   6  13       41.97       43.62     81.82 o 
   8   6  13     2323.65     2321.40    242.17 o 
   9   6  13      274.75      280.54    143.60 o 
   1   7  13       23.30        5.49    115.01 o 
   2   7  13       98.04       14.02     57.01 o 
   3   7  13     2485.85     2348.14    190.57 o 
   4   7  13       69.80      173.22    106.14 o 
   5   7  13     1440.44     1225.00    160.79 o 
   6   7  13      112.68       86.57    119.31 o 
   7   7  13       70.41      255.39    128.07 o 
   8   7  13      197.25      110.46    130.32 o 
   0   8  13        4.54       46.43    160.76 o 
   1   8  13      105.80       48.52    126.04 o 
   2   8  13       93.96      135.88     82.01 o 
   3   8  13        9.11       63.22     65.49 o 
   4   8  13      291.35      220.70    101.54 o 
   5   8  13       12.00       83.87    106.42 o 
   6   8  13      194.80      115.90    132.12 o 
   7   8  13       26.61      148.11    120.37 o 
   1   9  13     1277.94     1133.52    184.49 o 
   2   9  13       11.28      -55.81    137.27 o 
   3   9  13     1926.52     1916.87    256.85 o 
   4   9  13       43.96      131.54     94.20 o 
   5   9  13      677.77      853.76    176.23 o 
   6   9  13       37.60       -3.51    131.28 o 
   0  10  13     1498.87     1087.52    354.44 o 
   1  10  13        0.23       78.10    148.10 o 
   2  10  13      994.16     1141.76    318.06 o 
   3  10  13       64.48      209.18    192.58 o 
   0   0  14       18.42       67.52    104.40 o 
   1   0  14      715.52      667.35    119.53 o 
   2   0  14      700.28      795.60    146.15 o 
   3   0  14     1052.67     1100.92    158.59 o 
   4   0  14     2931.03     2754.37    345.79 o 
   5   0  14       34.81     -158.66    295.85 o 
   6   0  14     2075.68     1867.79    342.09 o 
   7   0  14        0.48      187.86    209.78 o 
   8   0  14     2604.00     2322.21    485.76 o 
   9   0  14       61.23       61.90    226.12 o 
   1   1  14      235.09      248.52     60.03 o 
   2   1  14        3.85      141.83     72.39 o 
   3   1  14     1490.18     1470.00    122.59 o 
   4   1  14      241.40      195.90     74.34 o 
   5   1  14     2007.15     2027.51    195.48 o 
   6   1  14        5.77       42.41     57.59 o 
   7   1  14     1424.18     1537.89    207.07 o 
   8   1  14      110.14      267.61    156.62 o 
   9   1  14      766.63      668.96    395.70 o 
   0   2  14      552.20      442.44    120.51 o 
   1   2  14        1.74      139.48     65.01 o 
   2   2  14        9.33       28.73     45.18 o 
   3   2  14      187.28      125.93     79.85 o 
   4   2  14        9.19       75.98     99.52 o 
   5   2  14        0.03       -5.40     61.29 o 
   6   2  14      214.99      364.68    164.67 o 
   7   2  14       10.32       41.45     56.24 o 
   8   2  14        4.57       18.63     85.12 o 
   1   3  14     1672.94     1509.93    134.27 o 
   2   3  14       45.75       51.35     54.20 o 
   3   3  14     1209.12      993.11    133.87 o 
   4   3  14        9.49       73.97    101.60 o 
   5   3  14      618.89      601.85    119.83 o 
   6   3  14       12.23       42.43     93.08 o 
   7   3  14      765.76      771.81    153.00 o 
   8   3  14        5.56       38.35    185.39 o 
   0   4  14     6143.35     5592.37    492.97 o 
   1   4  14      119.90      262.97     82.45 o 
   2   4  14     1756.64     1527.87    186.74 o 
   3   4  14      347.98      276.03    106.02 o 
   4   4  14      527.75      456.45    117.86 o 
   5   4  14       24.88       22.02     94.83 o 
   6   4  14     4730.40     4450.12    398.39 o 
   7   4  14       10.01      309.40    121.06 o 
   1   5  14      937.81      590.45    138.09 o 
   2   5  14       72.63       95.51    130.25 o 
   3   5  14     1124.36      869.94    143.46 o 
   4   5  14      186.08      126.98     93.78 o 
   5   5  14      829.70      646.86    164.33 o 
   6   5  14        0.08      -15.93    125.65 o 
   7   5  14       55.99       88.80    182.82 o 
   0   6  14      892.18      601.29    228.91 o 
   1   6  14       46.92       -4.97    186.49 o 
   2   6  14        3.30      -60.86    160.71 o 
   3   6  14       19.97        8.09     96.56 o 
   4   6  14      120.25      200.15    121.81 o 
   5   6  14       91.59      143.60    142.21 o 
   6   6  14       82.88       49.94    152.47 o 
   1   7  14     1365.26     1090.99    268.11 o 
   2   7  14        2.02      201.25    179.40 o 
   3   7  14     3643.89     3016.15    335.24 o 
   4   7  14      147.32      208.73    156.68 o 
   0   8  14     3920.30     3726.20    793.56 o 
   1   8  14        5.19       72.56    264.47 o 
   1   1  15      710.43      594.87    134.53 o 
   2   1  15      210.34      301.36    116.52 o 
   3   1  15     2451.74     2389.19    287.07 o 
   4   1  15        0.75       59.68     64.05 o 
   0   2  15     1474.07     1805.07    383.02 o 
   1   2  15        0.68       15.44     95.00 o 
   2   2  15     1306.03     1626.62    208.77 o 
   3   2  15       71.17      110.21    113.34 o 
   4   2  15      984.63      981.98    195.12 o 
   1   3  15     2036.16     1864.39    314.69 o 
   2   3  15       53.01       41.99     96.41 o 
   3   3  15       69.24       32.19     62.14 o 
   0   4  15      478.09      585.50    324.56 o 
   1   4  15        1.59     -213.65    592.38 o 
                                                 
